# Supplementary material for: A critical assessment of the Protoaurignacian lithic technology at Fumane Cave and its implications for the definition of the earliest Aurignacian
Source: PLoS One. 2017 Dec 7;12(12):e0189241. doi: 10.1371/journal.pone.0189241 (PMC5720803; doi:10.1371/journal.pone.0189241)
Supplement: S1 File — For each artifact is given A. Falcucci’s database number, basic dataclass, technological classification, cortex coverage, breakage class, and all individual measurements. Measurements include: length (only for complete artifacts), width, and thickness of blanks and tools, and width and thickness of preserved platforms. (XLSX) [file pone.0189241.s001.xlsx]

## Sheet: A2-A1, analyzed artifacts
Site	AF (catalogue number)	Basic dataclass	Technological classification	Cortex	Breakage	Length	Width	Thickness	Platform width	Platform thickness
Fumane Cave, A2-A1.	9857	Tool	Blade	0	Complete	55	23	6.8	5.2	2.3
Fumane Cave, A2-A1.	9856	Tool	Semi-cortical blade	66-99%	Complete	70	30.8	7.7	5	2.7
Fumane Cave, A2-A1.	9855	Tool	Flake	0	Complete	27.5	21.1	9.4	4.2	3.3
Fumane Cave, A2-A1.	9854	Tool	Flake	0	Complete	23.9	34	12.2	18.6	7.2
Fumane Cave, A2-A1.	9853	Tool	Blade	0	Complete	46.3	17.5	7.9	3	0.6
Fumane Cave, A2-A1.	9852	Tool	Semi-cortical blade	33-66%	Complete	61.1	19	7.4	1.9	1.5
Fumane Cave, A2-A1.	9851	Tool	Flake	0	Complete	48.7	27.4	6.2	3	1.3
Fumane Cave, A2-A1.	9850	Tool	Blade	0	Mesio-distal	40.3	18.2	7.2
Fumane Cave, A2-A1.	9849	Tool	Blade	0	Complete	59.7	27.3	6.6	5.2	2
Fumane Cave, A2-A1.	9848	Tool	Blade	0	Complete	66.2	30.3	12	16.6	6.6
Fumane Cave, A2-A1.	9847	Tool	Blade	0	Mesio-distal	39.1	20.4	4.5
Fumane Cave, A2-A1.	9846	Tool	Blade	0	Complete	63.9	29.8	10	10.3	3
Fumane Cave, A2-A1.	9845	Tool	Flake	0	Mesio-proximal	55.5	41.1	10
Fumane Cave, A2-A1.	9844	Tool	Semi-cortical blade	33-66%	Complete	73.2	21.5	7
Fumane Cave, A2-A1.	9843	Tool	Flake	0	Complete	71.3	36.8	6	8.2	2
Fumane Cave, A2-A1.	9842	Tool	Blade	0	Complete	65.3	26.5	5.2	4.2	1.9
Fumane Cave, A2-A1.	9841	Tool	Flake	0	Mesio-distal	40.4	28	8.4
Fumane Cave, A2-A1.	9840	Tool	Naturally backed blade	1-33%	Mesio-distal	48.2	20.9	7.6
Fumane Cave, A2-A1.	9839	Tool	Blade	0	Complete	57.4	30.4	7.7	10.5	3.2
Fumane Cave, A2-A1.	9838	Tool	Blade	0	Mesio-distal	42.3	22.7	6.8
Fumane Cave, A2-A1.	9837	Tool	Blade	0	Complete	55.3	19.9	6.3	3.7	1.2
Fumane Cave, A2-A1.	9838	Tool	Bladelet	0	Mesial		10.3	2.9
Fumane Cave, A2-A1.	9839	Tool	Bladelet	0	Mesial		6.3	1.3
Fumane Cave, A2-A1.	9840	Tool	Bladelet	0	Mesial		5.8	2.1
Fumane Cave, A2-A1.	9841	Tool	Bladelet	0	Mesial		6.4	2.3
Fumane Cave, A2-A1.	9842	Tool	Bladelet	0	Mesial		6.7	1.9
Fumane Cave, A2-A1.	9843	Tool	Bladelet	0	Mesial		9.5	2.4
Fumane Cave, A2-A1.	9844	Tool	Bladelet	0	Mesial		4.8	1.6
Fumane Cave, A2-A1.	9845	Tool	Bladelet	0	Mesial		8.1	1.7
Fumane Cave, A2-A1.	9846	Tool	Bladelet	0	Mesial		6.5	1.2
Fumane Cave, A2-A1.	9847	Tool	Bladelet	0	Mesial		4.5	1.2
Fumane Cave, A2-A1.	9848	Tool	Bladelet	0	Mesial		5.5	1.5
Fumane Cave, A2-A1.	9849	Tool	Bladelet	0	Mesial		4.5	0.7
Fumane Cave, A2-A1.	9850	Tool	Bladelet	0	Mesial		6.4	1.5
Fumane Cave, A2-A1.	9851	Tool	Bladelet	0	Mesial		9.8	2.2
Fumane Cave, A2-A1.	9852	Tool	Bladelet	0	Mesial		7.5	1.7
Fumane Cave, A2-A1.	9853	Tool	Bladelet	0	Mesial		5.1	2.3
Fumane Cave, A2-A1.	9854	Tool	Bladelet	0	Mesial		8.1	1.4
Fumane Cave, A2-A1.	9855	Tool	Bladelet	0	Mesial		5.7	1.7
Fumane Cave, A2-A1.	9856	Tool	Bladelet	0	Mesial		7.5	2.3
Fumane Cave, A2-A1.	9857	Tool	Bladelet	0	Mesial		7.1	2.2
Fumane Cave, A2-A1.	9858	Tool	Bladelet	0	Mesial		7.8	2.3
Fumane Cave, A2-A1.	9859	Tool	Bladelet	0	Mesial		10.5	3.2
Fumane Cave, A2-A1.	9860	Tool	Bladelet	0	Mesial		7.6	2.6
Fumane Cave, A2-A1.	9861	Tool	Bladelet	0	Mesial		9.6	1.8
Fumane Cave, A2-A1.	9862	Tool	Bladelet	0	Mesial		8.3	2
Fumane Cave, A2-A1.	9863	Tool	Bladelet	0	Mesial		4.8	1.4
Fumane Cave, A2-A1.	9864	Tool	Bladelet	0	Mesial		6.2	1.2
Fumane Cave, A2-A1.	9865	Tool	Bladelet	0	Mesial		6.7	1.4
Fumane Cave, A2-A1.	9866	Tool	Bladelet	0	Mesial		10.6	2.3
Fumane Cave, A2-A1.	9867	Tool	Bladelet	0	Mesial		6.2	2
Fumane Cave, A2-A1.	9868	Tool	Bladelet	0	Mesial		7.2	1.4
Fumane Cave, A2-A1.	9869	Tool	Bladelet	0	Mesial		6.5	1.5
Fumane Cave, A2-A1.	9870	Tool	Bladelet	0	Mesial		5.8	2.2
Fumane Cave, A2-A1.	9871	Tool	Bladelet	0	Mesial		4.6	1.5
Fumane Cave, A2-A1.	9872	Tool	Bladelet	0	Mesial		7.2	2.6
Fumane Cave, A2-A1.	9873	Tool	Bladelet	0	Mesial		6.5	1.4
Fumane Cave, A2-A1.	9874	Tool	Bladelet	0	Mesial		5	1.6
Fumane Cave, A2-A1.	9875	Tool	Bladelet	0	Mesial		5.5	1.4
Fumane Cave, A2-A1.	9876	Tool	Bladelet	0	Mesial		6.3	2.2
Fumane Cave, A2-A1.	9877	Tool	Bladelet	0	Mesial		3.7	1
Fumane Cave, A2-A1.	9878	Tool	Bladelet	0	Mesial		7.9	1.2
Fumane Cave, A2-A1.	9879	Tool	Bladelet	0	Mesial		6	1.6
Fumane Cave, A2-A1.	9880	Tool	Bladelet	0	Mesial		6.3	1.2
Fumane Cave, A2-A1.	9881	Tool	Bladelet	0	Mesial		4.8	2
Fumane Cave, A2-A1.	9882	Tool	Bladelet	0	Mesial		5	1.6
Fumane Cave, A2-A1.	9883	Tool	Bladelet	0	Mesial		5.4	1.3
Fumane Cave, A2-A1.	9884	Tool	Bladelet	0	Mesial		5.5	1.6
Fumane Cave, A2-A1.	9885	Tool	Bladelet	0	Mesial		5.5	1.5
Fumane Cave, A2-A1.	9886	Tool	Bladelet	0	Mesial		6.7	1.9
Fumane Cave, A2-A1.	9887	Tool	Bladelet	0	Mesial		9.8	2.4
Fumane Cave, A2-A1.	9888	Tool	Bladelet	0	Mesial		5.5	1.7
Fumane Cave, A2-A1.	9889	Tool	Bladelet	0	Mesial		6.9	1.7
Fumane Cave, A2-A1.	9890	Tool	Bladelet	0	Mesial		5.3	1.3
Fumane Cave, A2-A1.	9891	Tool	Bladelet	0	Mesial		8.3	2.2
Fumane Cave, A2-A1.	9892	Tool	Bladelet	0	Mesial		7.9	2.1
Fumane Cave, A2-A1.	9893	Tool	Bladelet	0	Mesial		4.5	1.5
Fumane Cave, A2-A1.	9894	Tool	Bladelet	0	Mesial		8.3	2.2
Fumane Cave, A2-A1.	9895	Tool	Bladelet	0	Mesial		7.7	2.5
Fumane Cave, A2-A1.	9896	Tool	Bladelet	0	Mesial		8.5	1.7
Fumane Cave, A2-A1.	9897	Tool	Bladelet	0	Mesial		4.7	1.3
Fumane Cave, A2-A1.	9898	Tool	Bladelet	0	Mesial		9	3
Fumane Cave, A2-A1.	9899	Tool	Bladelet	0	Mesial		9.8	1.3
Fumane Cave, A2-A1.	9900	Tool	Bladelet	0	Mesial		5.8	1.5
Fumane Cave, A2-A1.	9901	Tool	Bladelet	0	Mesial		5.9	2
Fumane Cave, A2-A1.	9902	Tool	Bladelet	0	Mesial		8.2	1.4
Fumane Cave, A2-A1.	9903	Tool	Bladelet	0	Mesial		6.3	1.3
Fumane Cave, A2-A1.	9904	Tool	Bladelet	0	Mesial		10.1	2.4
Fumane Cave, A2-A1.	9905	Tool	Bladelet	0	Mesial		2.6	1.1
Fumane Cave, A2-A1.	9906	Tool	Bladelet	0	Mesial		8.5	1.9
Fumane Cave, A2-A1.	9907	Tool	Bladelet	0	Mesial		5	1.4
Fumane Cave, A2-A1.	9908	Tool	Bladelet	0	Mesial		11	2.8
Fumane Cave, A2-A1.	9909	Tool	Bladelet	0	Mesial		6	1.5
Fumane Cave, A2-A1.	9910	Tool	Bladelet	0	Mesial		7	2.3
Fumane Cave, A2-A1.	9911	Tool	Bladelet	0	Mesial		8.4	2
Fumane Cave, A2-A1.	9912	Tool	Bladelet	0	Mesial		6	1.7
Fumane Cave, A2-A1.	9913	Tool	Bladelet	0	Mesial		8.2	2.2
Fumane Cave, A2-A1.	9914	Tool	Bladelet	0	Mesial		6.8	2
Fumane Cave, A2-A1.	9915	Tool	Bladelet	0	Mesial		6.1	1.6
Fumane Cave, A2-A1.	9916	Tool	Bladelet	0	Mesial		7.3	1.9
Fumane Cave, A2-A1.	9917	Tool	Bladelet	0	Mesial		8.6	2.6
Fumane Cave, A2-A1.	9918	Tool	Bladelet	0	Mesial		6.3	2
Fumane Cave, A2-A1.	9919	Tool	Bladelet	0	Mesial		7.2	2.4
Fumane Cave, A2-A1.	9920	Tool	Bladelet	0	Mesial		6.5	2.2
Fumane Cave, A2-A1.	9921	Tool	Bladelet	0	Mesial		6.3	1.6
Fumane Cave, A2-A1.	9922	Tool	Bladelet	0	Mesial		7.9	1.9
Fumane Cave, A2-A1.	9923	Tool	Bladelet	0	Mesial		6.7	1.9
Fumane Cave, A2-A1.	9924	Tool	Bladelet	0	Mesial		6.8	1.8
Fumane Cave, A2-A1.	9925	Tool	Bladelet	0	Mesial		4.7	1.4
Fumane Cave, A2-A1.	9926	Tool	Bladelet	0	Mesial		4.8	1
Fumane Cave, A2-A1.	9927	Tool	Bladelet	0	Mesial		6.3	2.2
Fumane Cave, A2-A1.	9928	Tool	Bladelet	0	Mesial		9.3	1.6
Fumane Cave, A2-A1.	9929	Tool	Bladelet	0	Mesial		5.1	1.5
Fumane Cave, A2-A1.	9930	Tool	Bladelet	0	Mesial		7.7	1.8
Fumane Cave, A2-A1.	9931	Tool	Bladelet	0	Mesial		7.2	1.5
Fumane Cave, A2-A1.	9932	Tool	Bladelet	0	Mesial		6.4	1.1
Fumane Cave, A2-A1.	9933	Tool	Bladelet	0	Mesial		6.4	1.2
Fumane Cave, A2-A1.	9934	Tool	Bladelet	0	Mesial		7.2	1.5
Fumane Cave, A2-A1.	9935	Tool	Bladelet	0	Mesial		6.3	1.4
Fumane Cave, A2-A1.	9936	Tool	Bladelet	0	Mesial		4.8	1.1
Fumane Cave, A2-A1.	9937	Tool	Bladelet	0	Mesial		8.1	1.2
Fumane Cave, A2-A1.	9938	Tool	Bladelet	0	Mesial		7.7	1.4
Fumane Cave, A2-A1.	9939	Tool	Bladelet	0	Mesial		5	0.8
Fumane Cave, A2-A1.	9940	Tool	Bladelet	0	Mesial		8.8	1.7
Fumane Cave, A2-A1.	9941	Tool	Bladelet	0	Mesial		8	1.7
Fumane Cave, A2-A1.	9942	Tool	Bladelet	0	Mesial		6.2	1
Fumane Cave, A2-A1.	9943	Tool	Bladelet	0	Mesial		8.2	1.3
Fumane Cave, A2-A1.	9944	Tool	Bladelet	0	Mesial		6.8	1.2
Fumane Cave, A2-A1.	9945	Tool	Bladelet	0	Mesial		7.5	1.4
Fumane Cave, A2-A1.	9946	Tool	Bladelet	0	Mesial		4.6	0.9
Fumane Cave, A2-A1.	9947	Tool	Bladelet	0	Mesial		6.3	1
Fumane Cave, A2-A1.	9948	Tool	Bladelet	0	Mesial		8	1.8
Fumane Cave, A2-A1.	9949	Tool	Bladelet	0	Mesial		7	1.5
Fumane Cave, A2-A1.	9950	Tool	Bladelet	0	Mesial		7	1.5
Fumane Cave, A2-A1.	9951	Tool	Bladelet	0	Mesial		7.3	1
Fumane Cave, A2-A1.	9952	Tool	Bladelet	0	Mesial		6.7	1
Fumane Cave, A2-A1.	9953	Tool	Bladelet	0	Mesial		6.3	1.1
Fumane Cave, A2-A1.	9954	Tool	Bladelet	0	Mesial		8.8	1.5
Fumane Cave, A2-A1.	9955	Tool	Bladelet	0	Mesial		10.7	1.5
Fumane Cave, A2-A1.	9956	Tool	Bladelet	0	Mesial		8.2	1.7
Fumane Cave, A2-A1.	9957	Tool	Bladelet	0	Mesial		8.2	1.6
Fumane Cave, A2-A1.	9958	Tool	Bladelet	0	Mesial		9.3	2.1
Fumane Cave, A2-A1.	9959	Tool	Bladelet	0	Mesial		9	1.7
Fumane Cave, A2-A1.	9960	Tool	Bladelet	0	Mesial		5.7	1.2
Fumane Cave, A2-A1.	9961	Tool	Bladelet	0	Mesial		9.6	1
Fumane Cave, A2-A1.	9962	Tool	Bladelet	0	Mesial		6.2	1.4
Fumane Cave, A2-A1.	9963	Tool	Bladelet	0	Mesial		7.3	1
Fumane Cave, A2-A1.	9964	Tool	Bladelet	0	Mesial		6.9	1.1
Fumane Cave, A2-A1.	9965	Tool	Bladelet	0	Mesial		4	0.9
Fumane Cave, A2-A1.	9966	Tool	Bladelet	0	Mesial		3.8	0.8
Fumane Cave, A2-A1.	9967	Tool	Bladelet	0	Mesial		7.9	1
Fumane Cave, A2-A1.	9968	Tool	Bladelet	0	Mesial		6.8	1.5
Fumane Cave, A2-A1.	9969	Tool	Bladelet	0	Mesial		6.8	2
Fumane Cave, A2-A1.	9970	Tool	Bladelet	0	Mesial		6	1.4
Fumane Cave, A2-A1.	9971	Tool	Bladelet	0	Mesial		7.5	1.9
Fumane Cave, A2-A1.	9972	Tool	Bladelet	0	Mesial		4.5	1
Fumane Cave, A2-A1.	9973	Tool	Bladelet	0	Mesial		7.5	1.7
Fumane Cave, A2-A1.	9974	Tool	Bladelet	0	Mesial		10.7	2.4
Fumane Cave, A2-A1.	9975	Tool	Bladelet	0	Mesial		11	1.5
Fumane Cave, A2-A1.	9976	Tool	Bladelet	0	Mesial		7.1	1.3
Fumane Cave, A2-A1.	9977	Tool	Bladelet	0	Mesial		5.9	1.7
Fumane Cave, A2-A1.	9978	Tool	Bladelet	0	Mesial		5.5	1
Fumane Cave, A2-A1.	9979	Tool	Bladelet	0	Mesial		4.9	1.4
Fumane Cave, A2-A1.	9980	Tool	Bladelet	0	Mesial		7.2	1.9
Fumane Cave, A2-A1.	9981	Tool	Bladelet	0	Mesial		7.8	1.1
Fumane Cave, A2-A1.	9982	Tool	Bladelet	0	Mesial		5.9	1.6
Fumane Cave, A2-A1.	9983	Tool	Bladelet	0	Mesial		6.1	1
Fumane Cave, A2-A1.	9984	Tool	Bladelet	0	Mesial		7.6	1.4
Fumane Cave, A2-A1.	9985	Tool	Bladelet	0	Mesial		10.1	1.3
Fumane Cave, A2-A1.	9986	Tool	Bladelet	0	Mesial		7.4	1
Fumane Cave, A2-A1.	9987	Tool	Bladelet	0	Mesial		9.1	1.8
Fumane Cave, A2-A1.	9988	Tool	Bladelet	0	Mesial		6.6	1.3
Fumane Cave, A2-A1.	9989	Tool	Bladelet	0	Mesial		5.3	1.3
Fumane Cave, A2-A1.	9990	Tool	Bladelet	0	Mesial		6.3	1.3
Fumane Cave, A2-A1.	9991	Tool	Bladelet	0	Mesial		6.7	2
Fumane Cave, A2-A1.	9992	Tool	Bladelet	0	Mesial		6.1	1.3
Fumane Cave, A2-A1.	9993	Tool	Bladelet	0	Mesial		8.6	2
Fumane Cave, A2-A1.	9994	Tool	Bladelet	0	Mesial		7.7	1.1
Fumane Cave, A2-A1.	9995	Tool	Bladelet	0	Mesial		6.6	1.5
Fumane Cave, A2-A1.	9996	Tool	Bladelet	0	Mesial		4.6	0.8
Fumane Cave, A2-A1.	9997	Tool	Bladelet	0	Mesial		6.4	1.4
Fumane Cave, A2-A1.	9998	Tool	Bladelet	0	Mesial		9.3	1.5
Fumane Cave, A2-A1.	9999	Tool	Bladelet	0	Mesial		7.8	1.4
Fumane Cave, A2-A1.	10000	Tool	Bladelet	0	Mesial		5.5	1.5
Fumane Cave, A2-A1.	10001	Tool	Bladelet	0	Mesial		4.6	0.7
Fumane Cave, A2-A1.	10002	Tool	Bladelet	0	Mesial		7.9	1.6
Fumane Cave, A2-A1.	10003	Tool	Bladelet	0	Mesial		4.8	1.8
Fumane Cave, A2-A1.	10004	Tool	Bladelet	0	Mesial		6.5	1.3
Fumane Cave, A2-A1.	10005	Tool	Bladelet	0	Mesial		6.1	1.2
Fumane Cave, A2-A1.	10006	Tool	Bladelet	0	Mesial		7.1	1.6
Fumane Cave, A2-A1.	10007	Tool	Bladelet	0	Mesial		3.6	0.9
Fumane Cave, A2-A1.	10008	Tool	Bladelet	0	Mesial		10.3	2.4
Fumane Cave, A2-A1.	10009	Tool	Bladelet	0	Mesial		7.5	1.7
Fumane Cave, A2-A1.	10010	Tool	Bladelet	0	Mesial		7	1.5
Fumane Cave, A2-A1.	10011	Tool	Bladelet	0	Mesial		7.1	1.3
Fumane Cave, A2-A1.	10012	Tool	Bladelet	0	Mesial		5.3	1
Fumane Cave, A2-A1.	10013	Tool	Bladelet	0	Mesial		5.6	1.3
Fumane Cave, A2-A1.	10014	Tool	Bladelet	0	Mesial		6.6	2
Fumane Cave, A2-A1.	10015	Tool	Bladelet	0	Mesial		5.6	1
Fumane Cave, A2-A1.	10016	Tool	Bladelet	0	Mesial		9.3	1.3
Fumane Cave, A2-A1.	10017	Tool	Bladelet	0	Mesial		9.5	1.8
Fumane Cave, A2-A1.	10018	Tool	Bladelet	0	Mesial		7.3	2.3
Fumane Cave, A2-A1.	10019	Tool	Bladelet	0	Mesial		7.3	1.7
Fumane Cave, A2-A1.	10020	Tool	Bladelet	0	Mesial		11.8	2.5
Fumane Cave, A2-A1.	10021	Tool	Bladelet	0	Mesial		6.1	2.7
Fumane Cave, A2-A1.	10022	Tool	Bladelet	0	Mesial		7.2	1.4
Fumane Cave, A2-A1.	10023	Tool	Bladelet	0	Mesial		5.3	1
Fumane Cave, A2-A1.	10024	Tool	Bladelet	0	Mesial		7.3	1.3
Fumane Cave, A2-A1.	10025	Tool	Bladelet	0	Mesial		6	1.3
Fumane Cave, A2-A1.	10026	Tool	Bladelet	0	Mesial		6.1	2.4
Fumane Cave, A2-A1.	10027	Tool	Bladelet	0	Mesial		6.8	2.4
Fumane Cave, A2-A1.	10028	Tool	Bladelet	0	Mesial		5.6	1.3
Fumane Cave, A2-A1.	10029	Tool	Bladelet	0	Mesial		9.3	1.4
Fumane Cave, A2-A1.	10030	Tool	Bladelet	0	Mesial		5.1	1.8
Fumane Cave, A2-A1.	10031	Tool	Bladelet	0	Mesial		8.2	2
Fumane Cave, A2-A1.	10032	Tool	Bladelet	0	Mesial		5.9	1
Fumane Cave, A2-A1.	10033	Tool	Bladelet	0	Mesial		7.2	0.7
Fumane Cave, A2-A1.	10034	Tool	Bladelet	0	Mesial		8	1.3
Fumane Cave, A2-A1.	10035	Tool	Bladelet	0	Mesial		4.7	0.9
Fumane Cave, A2-A1.	10036	Tool	Bladelet	0	Mesial		11.4	3
Fumane Cave, A2-A1.	10037	Tool	Bladelet	0	Mesial		10.8	2.3
Fumane Cave, A2-A1.	10038	Tool	Bladelet	0	Mesial		7.3	1.2
Fumane Cave, A2-A1.	10039	Tool	Bladelet	0	Mesial		9.1	3.1
Fumane Cave, A2-A1.	10040	Tool	Bladelet	0	Mesial		12.2	2
Fumane Cave, A2-A1.	10041	Tool	Bladelet	0	Mesial		8.7	2.3
Fumane Cave, A2-A1.	10042	Tool	Bladelet	0	Mesial		7.9	1.4
Fumane Cave, A2-A1.	10043	Tool	Bladelet	0	Mesial		7.1	2.2
Fumane Cave, A2-A1.	10044	Tool	Bladelet	0	Mesial		5	1.1
Fumane Cave, A2-A1.	10045	Tool	Bladelet	0	Mesial		7.5	1.1
Fumane Cave, A2-A1.	10046	Tool	Bladelet	0	Mesial		4.6	1.2
Fumane Cave, A2-A1.	10047	Tool	Bladelet	0	Mesial		4.6	1
Fumane Cave, A2-A1.	10048	Tool	Bladelet	0	Mesial		9.2	2.9
Fumane Cave, A2-A1.	10049	Tool	Bladelet	0	Mesial		5.1	1.6
Fumane Cave, A2-A1.	10050	Tool	Bladelet	0	Mesial		4.5	0.8
Fumane Cave, A2-A1.	10051	Tool	Bladelet	0	Mesial		3.6	0.9
Fumane Cave, A2-A1.	10052	Tool	Bladelet	0	Mesial		5.3	3.5
Fumane Cave, A2-A1.	10053	Tool	Bladelet	0	Mesial		5.3	1
Fumane Cave, A2-A1.	10054	Tool	Bladelet	0	Mesial		5.8	1.1
Fumane Cave, A2-A1.	10055	Tool	Bladelet	0	Mesial		10.1	2.7
Fumane Cave, A2-A1.	10056	Tool	Bladelet	0	Mesial		7.4	1.2
Fumane Cave, A2-A1.	10057	Tool	Bladelet	0	Mesial		6.1	1.4
Fumane Cave, A2-A1.	10058	Tool	Bladelet	0	Mesial		4	0.8
Fumane Cave, A2-A1.	10059	Tool	Bladelet	0	Mesial		8.6	1.6
Fumane Cave, A2-A1.	10060	Tool	Bladelet	0	Mesial		8.3	2.7
Fumane Cave, A2-A1.	10061	Tool	Bladelet	0	Mesial		11.3	1.4
Fumane Cave, A2-A1.	10062	Tool	Bladelet	0	Mesial		4	1.1
Fumane Cave, A2-A1.	10063	Tool	Bladelet	0	Mesial		9.3	1.6
Fumane Cave, A2-A1.	10064	Tool	Bladelet	0	Mesial		8.5	1.4
Fumane Cave, A2-A1.	10065	Tool	Bladelet	0	Mesial		6.3	1.2
Fumane Cave, A2-A1.	10066	Tool	Bladelet	0	Mesial		6.2	0.8
Fumane Cave, A2-A1.	10067	Tool	Bladelet	0	Mesial		9.1	1.5
Fumane Cave, A2-A1.	10068	Tool	Bladelet	0	Mesial		6.3	0.9
Fumane Cave, A2-A1.	10069	Tool	Bladelet	0	Mesial		4.9	0.8
Fumane Cave, A2-A1.	10070	Tool	Bladelet	0	Mesial		6.5	1
Fumane Cave, A2-A1.	10071	Tool	Bladelet	0	Mesial		8.9	2
Fumane Cave, A2-A1.	10072	Tool	Bladelet	0	Mesial		5.1	1.2
Fumane Cave, A2-A1.	10073	Tool	Bladelet	0	Mesial		6.6	2
Fumane Cave, A2-A1.	10074	Tool	Bladelet	0	Mesial		3.5	1.7
Fumane Cave, A2-A1.	10075	Tool	Bladelet	0	Mesial		6.4	2.6
Fumane Cave, A2-A1.	10076	Tool	Bladelet	0	Mesial		5.3	2
Fumane Cave, A2-A1.	10077	Tool	Bladelet	0	Mesial		6.9	1.9
Fumane Cave, A2-A1.	10078	Tool	Bladelet	0	Mesial		5.8	1.5
Fumane Cave, A2-A1.	10079	Tool	Bladelet	0	Mesial		4.3	0.9
Fumane Cave, A2-A1.	10080	Tool	Bladelet	0	Mesial		3.6	1.3
Fumane Cave, A2-A1.	10081	Tool	Bladelet	0	Mesial		6.5	1.5
Fumane Cave, A2-A1.	10082	Tool	Bladelet	0	Mesial		5.1	2.1
Fumane Cave, A2-A1.	10083	Tool	Bladelet	0	Mesial		5.7	1.2
Fumane Cave, A2-A1.	10084	Tool	Bladelet	0	Mesial		7.9	2.3
Fumane Cave, A2-A1.	10085	Tool	Bladelet	0	Mesial		3.8	1.1
Fumane Cave, A2-A1.	10086	Tool	Bladelet	0	Mesial		4	2.2
Fumane Cave, A2-A1.	10087	Tool	Bladelet	0	Mesial		5.2	1
Fumane Cave, A2-A1.	10088	Tool	Bladelet	0	Mesial		5.5	1.3
Fumane Cave, A2-A1.	10089	Tool	Bladelet	0	Mesial		6	1.5
Fumane Cave, A2-A1.	10090	Tool	Bladelet	0	Mesial		6.2	1.2
Fumane Cave, A2-A1.	10091	Tool	Bladelet	0	Mesial		6.8	1.4
Fumane Cave, A2-A1.	10092	Tool	Bladelet	0	Mesial		4.9	1.4
Fumane Cave, A2-A1.	10093	Tool	Bladelet	0	Mesial		7.7	1.6
Fumane Cave, A2-A1.	10094	Tool	Bladelet	0	Mesial		8	2.5
Fumane Cave, A2-A1.	10095	Tool	Bladelet	0	Mesial		7.6	1.3
Fumane Cave, A2-A1.	10096	Tool	Bladelet	0	Mesial		4.5	1.2
Fumane Cave, A2-A1.	10097	Tool	Bladelet	0	Mesial		6.7	1.4
Fumane Cave, A2-A1.	10098	Tool	Bladelet	0	Mesial		4.8	1.3
Fumane Cave, A2-A1.	10099	Tool	Bladelet	0	Mesial		6.3	1.4
Fumane Cave, A2-A1.	10100	Tool	Bladelet	0	Mesial		6.5	1.6
Fumane Cave, A2-A1.	10101	Tool	Bladelet	0	Mesial		5.2	1
Fumane Cave, A2-A1.	10102	Tool	Bladelet	0	Mesial		6.6	1.8
Fumane Cave, A2-A1.	10103	Tool	Bladelet	0	Mesial		6.8	1.3
Fumane Cave, A2-A1.	10104	Tool	Bladelet	0	Mesial		5.6	1.7
Fumane Cave, A2-A1.	10105	Tool	Bladelet	0	Mesial		7.5	1.5
Fumane Cave, A2-A1.	10106	Tool	Bladelet	0	Mesial		7	1.6
Fumane Cave, A2-A1.	10107	Tool	Bladelet	0	Mesial		7.4	2.6
Fumane Cave, A2-A1.	10108	Tool	Bladelet	0	Mesial		8.3	4.1
Fumane Cave, A2-A1.	10109	Tool	Bladelet	0	Mesial		5.1	1.3
Fumane Cave, A2-A1.	10110	Tool	Bladelet	0	Mesial		6.2	1.4
Fumane Cave, A2-A1.	10111	Tool	Bladelet	0	Mesial		5.4	1.4
Fumane Cave, A2-A1.	10112	Tool	Bladelet	0	Mesial		4.4	1.2
Fumane Cave, A2-A1.	10113	Tool	Bladelet	0	Mesial		7.4	1.1
Fumane Cave, A2-A1.	10114	Tool	Bladelet	0	Mesial		3.9	1.7
Fumane Cave, A2-A1.	10115	Tool	Bladelet	0	Mesial		7.1	1.4
Fumane Cave, A2-A1.	10116	Tool	Bladelet	0	Mesial		6.4	2.1
Fumane Cave, A2-A1.	10117	Tool	Bladelet	0	Mesial		4.9	2.5
Fumane Cave, A2-A1.	10118	Tool	Bladelet	0	Mesial		7	1.9
Fumane Cave, A2-A1.	10119	Tool	Bladelet	0	Mesial		7	2.3
Fumane Cave, A2-A1.	10120	Tool	Bladelet	0	Mesial		8.1	1.9
Fumane Cave, A2-A1.	10121	Tool	Bladelet	0	Mesial		8.1	3
Fumane Cave, A2-A1.	10122	Tool	Bladelet	0	Mesial		7.6	2.4
Fumane Cave, A2-A1.	10123	Tool	Bladelet	0	Mesial		7.1	1.5
Fumane Cave, A2-A1.	10124	Tool	Bladelet	0	Mesial		4.6	0.9
Fumane Cave, A2-A1.	10125	Tool	Bladelet	0	Mesial		4.3	2.1
Fumane Cave, A2-A1.	10126	Tool	Bladelet	0	Mesial		6.8	1.6
Fumane Cave, A2-A1.	10127	Tool	Bladelet	0	Mesial		5.9	1.4
Fumane Cave, A2-A1.	10128	Tool	Bladelet	0	Mesial		6	2.2
Fumane Cave, A2-A1.	10129	Tool	Bladelet	0	Mesial		7.3	2.2
Fumane Cave, A2-A1.	10130	Tool	Bladelet	0	Mesial		3.6	1.8
Fumane Cave, A2-A1.	10131	Tool	Bladelet	0	Mesial		4.5	1.3
Fumane Cave, A2-A1.	10132	Tool	Bladelet	0	Mesial		6	2.2
Fumane Cave, A2-A1.	10133	Tool	Bladelet	0	Mesial		6.8	2.3
Fumane Cave, A2-A1.	10134	Tool	Bladelet	0	Mesial		7.7	3
Fumane Cave, A2-A1.	10135	Tool	Bladelet	0	Mesial		6	1.6
Fumane Cave, A2-A1.	10136	Tool	Bladelet	0	Mesial		6.5	1.9
Fumane Cave, A2-A1.	10137	Tool	Bladelet	0	Mesial		6.8	2.2
Fumane Cave, A2-A1.	10138	Tool	Bladelet	0	Mesial		4.6	1.5
Fumane Cave, A2-A1.	10139	Tool	Bladelet	0	Mesial		5.6	1.2
Fumane Cave, A2-A1.	10140	Tool	Bladelet	0	Mesial		3.5	0.9
Fumane Cave, A2-A1.	10141	Tool	Bladelet	0	Mesial		6.4	0.9
Fumane Cave, A2-A1.	10142	Tool	Bladelet	0	Mesial		6.8	1.8
Fumane Cave, A2-A1.	10143	Tool	Bladelet	0	Mesial		5.1	1.9
Fumane Cave, A2-A1.	10144	Tool	Bladelet	0	Mesial		8.1	2.3
Fumane Cave, A2-A1.	10145	Tool	Bladelet	0	Mesial		6	1.9
Fumane Cave, A2-A1.	10146	Tool	Bladelet	0	Mesial		4.8	1.1
Fumane Cave, A2-A1.	10147	Tool	Bladelet	0	Mesial		4.9	1.8
Fumane Cave, A2-A1.	10148	Tool	Bladelet	0	Mesial		5.6	1.3
Fumane Cave, A2-A1.	10149	Tool	Bladelet	0	Mesial		8.2	1.4
Fumane Cave, A2-A1.	10150	Tool	Bladelet	0	Mesial		7.5	2.2
Fumane Cave, A2-A1.	10151	Tool	Bladelet	0	Mesial		5.4	1.7
Fumane Cave, A2-A1.	10152	Tool	Bladelet	0	Mesial		5.7	1.8
Fumane Cave, A2-A1.	10153	Tool	Bladelet	0	Mesial		6.4	1.4
Fumane Cave, A2-A1.	10154	Tool	Bladelet	0	Mesial		6.2	2
Fumane Cave, A2-A1.	10155	Tool	Bladelet	0	Mesial		8.5	2.5
Fumane Cave, A2-A1.	10156	Tool	Bladelet	0	Mesial		7.4	1.9
Fumane Cave, A2-A1.	10157	Tool	Bladelet	0	Mesial		5.8	1.7
Fumane Cave, A2-A1.	10158	Tool	Bladelet	0	Mesial		5.8	0.7
Fumane Cave, A2-A1.	10159	Tool	Bladelet	0	Mesial		7.4	1.9
Fumane Cave, A2-A1.	10160	Tool	Bladelet	0	Mesial		8.2	2.6
Fumane Cave, A2-A1.	10161	Tool	Bladelet	0	Mesial		4.6	1.7
Fumane Cave, A2-A1.	10162	Tool	Bladelet	0	Mesial		12	3.7
Fumane Cave, A2-A1.	10163	Tool	Bladelet	0	Mesial		8	2.2
Fumane Cave, A2-A1.	10164	Tool	Bladelet	0	Mesial		8.9	2.5
Fumane Cave, A2-A1.	10165	Tool	Bladelet	0	Mesial		5.2	3.5
Fumane Cave, A2-A1.	10166	Tool	Bladelet	0	Mesial		6	1
Fumane Cave, A2-A1.	10167	Tool	Bladelet	0	Mesial		8.4	2
Fumane Cave, A2-A1.	10168	Tool	Bladelet	0	Mesial		7.8	3.1
Fumane Cave, A2-A1.	10169	Tool	Bladelet	0	Mesial		5	1.4
Fumane Cave, A2-A1.	10170	Tool	Bladelet	0	Mesial		8.3	2
Fumane Cave, A2-A1.	10171	Tool	Bladelet	0	Mesial		11.9	2.8
Fumane Cave, A2-A1.	10172	Tool	Bladelet	0	Mesial		5.5	2.1
Fumane Cave, A2-A1.	10173	Tool	Bladelet	0	Mesial		4	1.6
Fumane Cave, A2-A1.	10174	Tool	Bladelet	0	Mesial		4.9	1.5
Fumane Cave, A2-A1.	10175	Tool	Bladelet	0	Mesial		5.3	2.2
Fumane Cave, A2-A1.	10176	Tool	Bladelet	0	Mesial		5.6	1.6
Fumane Cave, A2-A1.	10177	Tool	Bladelet	0	Mesial		8.3	2.4
Fumane Cave, A2-A1.	10178	Tool	Bladelet	0	Mesial		7.3	2.4
Fumane Cave, A2-A1.	10179	Tool	Bladelet	0	Mesial		5.7	2.2
Fumane Cave, A2-A1.	10180	Tool	Bladelet	0	Mesial		6.9	1.7
Fumane Cave, A2-A1.	10181	Tool	Bladelet	0	Mesial		5.9	1.7
Fumane Cave, A2-A1.	10182	Tool	Bladelet	0	Mesial		8.5	1.9
Fumane Cave, A2-A1.	10183	Tool	Bladelet	0	Mesial		3.5	1.2
Fumane Cave, A2-A1.	10184	Tool	Bladelet	0	Mesial		6.1	1.6
Fumane Cave, A2-A1.	10185	Tool	Bladelet	0	Mesial		4.8	1.3
Fumane Cave, A2-A1.	10186	Tool	Bladelet	0	Mesial		10.3	3.6
Fumane Cave, A2-A1.	10187	Tool	Bladelet	0	Mesial		9.9	2.7
Fumane Cave, A2-A1.	10188	Tool	Bladelet	0	Mesial		7.6	1.6
Fumane Cave, A2-A1.	10189	Tool	Bladelet	0	Mesial		5.7	1.6
Fumane Cave, A2-A1.	10190	Tool	Bladelet	0	Mesial		7.3	2.8
Fumane Cave, A2-A1.	10191	Tool	Bladelet	0	Mesial		9.1	2
Fumane Cave, A2-A1.	10192	Tool	Bladelet	0	Mesial		6.3	1.6
Fumane Cave, A2-A1.	10193	Tool	Bladelet	0	Mesial		8.4	2.5
Fumane Cave, A2-A1.	10194	Tool	Bladelet	0	Mesial		5.2	1
Fumane Cave, A2-A1.	10195	Tool	Bladelet	0	Mesial		7.8	2.1
Fumane Cave, A2-A1.	10196	Tool	Bladelet	0	Mesial		4.4	1.6
Fumane Cave, A2-A1.	10197	Tool	Bladelet	0	Mesial		6.3	1.3
Fumane Cave, A2-A1.	10198	Tool	Bladelet	0	Mesial		9.9	1.8
Fumane Cave, A2-A1.	10199	Tool	Bladelet	0	Mesial		7.1	2.3
Fumane Cave, A2-A1.	10200	Tool	Bladelet	0	Mesial		5	0.8
Fumane Cave, A2-A1.	10201	Tool	Bladelet	0	Mesial		5.5	1.5
Fumane Cave, A2-A1.	10202	Tool	Bladelet	0	Mesial		11.3	2
Fumane Cave, A2-A1.	10203	Tool	Bladelet	0	Mesial		6.4	1.8
Fumane Cave, A2-A1.	10204	Tool	Bladelet	0	Mesial		11.2	3
Fumane Cave, A2-A1.	10205	Tool	Bladelet	0	Mesial		8.3	1.9
Fumane Cave, A2-A1.	10206	Tool	Bladelet	0	Mesial		5.8	1.5
Fumane Cave, A2-A1.	10207	Tool	Bladelet	0	Mesial		4.6	1.4
Fumane Cave, A2-A1.	10208	Tool	Bladelet	0	Mesial		5.5	1.3
Fumane Cave, A2-A1.	10209	Tool	Bladelet	0	Mesial		6.6	1.7
Fumane Cave, A2-A1.	10210	Tool	Bladelet	0	Mesial		6.6	1.1
Fumane Cave, A2-A1.	10211	Tool	Bladelet	0	Mesial		3.4	1.5
Fumane Cave, A2-A1.	10212	Tool	Bladelet	0	Mesial		7.9	1.7
Fumane Cave, A2-A1.	10213	Tool	Bladelet	0	Mesial		7.4	1.6
Fumane Cave, A2-A1.	10214	Tool	Bladelet	0	Mesial		4.3	2
Fumane Cave, A2-A1.	10215	Tool	Bladelet	0	Mesial		6.6	1
Fumane Cave, A2-A1.	10216	Tool	Bladelet	0	Mesial		7.6	2.3
Fumane Cave, A2-A1.	10217	Tool	Bladelet	0	Mesial		4.5	1.3
Fumane Cave, A2-A1.	10218	Tool	Bladelet	0	Mesial		6.4	2.3
Fumane Cave, A2-A1.	10219	Tool	Bladelet	0	Mesial		5.7	1.1
Fumane Cave, A2-A1.	10220	Tool	Bladelet	0	Mesial		7.1	1.3
Fumane Cave, A2-A1.	10221	Tool	Bladelet	0	Mesial		10.7	2.3
Fumane Cave, A2-A1.	10222	Tool	Bladelet	0	Mesial		9.6	4.7
Fumane Cave, A2-A1.	10223	Tool	Bladelet	0	Mesial		5.6	2.2
Fumane Cave, A2-A1.	10224	Tool	Bladelet	0	Mesial		3.7	1.2
Fumane Cave, A2-A1.	10225	Tool	Bladelet	0	Mesial		3.1	0.9
Fumane Cave, A2-A1.	10226	Tool	Bladelet	0	Mesial		7.9	2.7
Fumane Cave, A2-A1.	10227	Tool	Bladelet	0	Mesial		6.1	1.4
Fumane Cave, A2-A1.	10228	Tool	Bladelet	0	Mesial		6.6	2.4
Fumane Cave, A2-A1.	10229	Tool	Bladelet	0	Mesial		5.9	2.5
Fumane Cave, A2-A1.	10230	Tool	Bladelet	0	Mesial		7	1.9
Fumane Cave, A2-A1.	10231	Tool	Bladelet	0	Mesial		4.6	1.1
Fumane Cave, A2-A1.	10232	Tool	Bladelet	0	Mesial		6.5	1.8
Fumane Cave, A2-A1.	10233	Tool	Bladelet	0	Mesial		8.6	2
Fumane Cave, A2-A1.	10234	Tool	Bladelet	0	Mesial		5.2	1.6
Fumane Cave, A2-A1.	10235	Tool	Bladelet	0	Mesial		6.2	1.6
Fumane Cave, A2-A1.	10236	Tool	Bladelet	0	Mesial		7.9	2.7
Fumane Cave, A2-A1.	10237	Tool	Bladelet	0	Mesial		4.2	1
Fumane Cave, A2-A1.	10238	Tool	Bladelet	0	Mesial		8.1	3.3
Fumane Cave, A2-A1.	10239	Tool	Bladelet	0	Mesial		5.9	1.2
Fumane Cave, A2-A1.	10240	Tool	Bladelet	0	Mesial		6.8	2.8
Fumane Cave, A2-A1.	10241	Tool	Bladelet	0	Mesial		6.4	1.1
Fumane Cave, A2-A1.	10242	Tool	Bladelet	0	Mesial		7.2	1.3
Fumane Cave, A2-A1.	10243	Tool	Bladelet	0	Mesial		5.5	1.7
Fumane Cave, A2-A1.	10244	Tool	Bladelet	0	Mesial		5	1.8
Fumane Cave, A2-A1.	10245	Tool	Bladelet	0	Mesial		5.5	1.4
Fumane Cave, A2-A1.	10246	Tool	Bladelet	0	Mesial		7.5	1.5
Fumane Cave, A2-A1.	10247	Tool	Bladelet	0	Mesial		7.1	1.6
Fumane Cave, A2-A1.	10248	Tool	Bladelet	0	Mesial		6.6	1.7
Fumane Cave, A2-A1.	10249	Tool	Bladelet	0	Mesial		7.8	2.1
Fumane Cave, A2-A1.	10250	Tool	Bladelet	0	Mesial		7.4	2.3
Fumane Cave, A2-A1.	10251	Tool	Bladelet	0	Mesial		5.6	1.7
Fumane Cave, A2-A1.	10252	Tool	Bladelet	0	Mesial		6.3	2.1
Fumane Cave, A2-A1.	10253	Tool	Bladelet	0	Mesial		4.8	1.2
Fumane Cave, A2-A1.	10254	Tool	Bladelet	0	Mesial		6	2.3
Fumane Cave, A2-A1.	10255	Tool	Bladelet	0	Mesial		10.1	2.9
Fumane Cave, A2-A1.	10256	Tool	Bladelet	0	Mesial		6.9	2.2
Fumane Cave, A2-A1.	10257	Tool	Bladelet	0	Mesial		7.9	1.9
Fumane Cave, A2-A1.	10258	Tool	Bladelet	0	Mesial		9	2.5
Fumane Cave, A2-A1.	10259	Tool	Bladelet	0	Mesial		7.4	1.7
Fumane Cave, A2-A1.	10260	Tool	Bladelet	0	Mesial		7	2.4
Fumane Cave, A2-A1.	10261	Tool	Bladelet	0	Mesial		5.3	1.4
Fumane Cave, A2-A1.	10262	Tool	Bladelet	0	Mesial		6.2	1.4
Fumane Cave, A2-A1.	10263	Tool	Bladelet	0	Mesial		6.3	1.4
Fumane Cave, A2-A1.	10264	Tool	Bladelet	0	Mesial		5.3	1.3
Fumane Cave, A2-A1.	10265	Tool	Bladelet	0	Mesial		5.6	1.3
Fumane Cave, A2-A1.	10266	Tool	Bladelet	0	Mesial		6.5	1.8
Fumane Cave, A2-A1.	10267	Tool	Bladelet	0	Mesial		7.5	1.9
Fumane Cave, A2-A1.	10268	Tool	Bladelet	0	Mesial		4.7	1.3
Fumane Cave, A2-A1.	10269	Tool	Bladelet	0	Mesial		7.8	1.8
Fumane Cave, A2-A1.	10270	Tool	Bladelet	0	Mesial		7.1	1.3
Fumane Cave, A2-A1.	10271	Tool	Bladelet	0	Mesial		5.4	1.2
Fumane Cave, A2-A1.	10272	Tool	Bladelet	0	Mesial		4.8	1.6
Fumane Cave, A2-A1.	10273	Tool	Bladelet	0	Mesial		6.1	1.8
Fumane Cave, A2-A1.	10274	Tool	Bladelet	0	Mesial		7.4	2.1
Fumane Cave, A2-A1.	10275	Tool	Bladelet	0	Mesial		6.6	1.6
Fumane Cave, A2-A1.	10276	Tool	Bladelet	0	Mesial		7.3	2
Fumane Cave, A2-A1.	10277	Tool	Bladelet	0	Mesial		4.5	1.2
Fumane Cave, A2-A1.	10278	Tool	Bladelet	0	Mesial		6.7	1.9
Fumane Cave, A2-A1.	10279	Tool	Bladelet	0	Mesial		6.1	1.3
Fumane Cave, A2-A1.	10280	Tool	Bladelet	0	Mesial		6.7	1.6
Fumane Cave, A2-A1.	10281	Tool	Bladelet	0	Mesial		6.6	2.6
Fumane Cave, A2-A1.	10282	Tool	Bladelet	0	Mesial		4.4	1.7
Fumane Cave, A2-A1.	10283	Tool	Bladelet	0	Mesial		5.9	1.8
Fumane Cave, A2-A1.	10284	Tool	Bladelet	0	Mesial		6.8	1.3
Fumane Cave, A2-A1.	10285	Tool	Bladelet	0	Mesial		8	1.9
Fumane Cave, A2-A1.	10286	Tool	Bladelet	0	Mesial		10	2.4
Fumane Cave, A2-A1.	10287	Tool	Bladelet	0	Mesial		4.4	1
Fumane Cave, A2-A1.	10288	Tool	Bladelet	0	Mesial		4.2	1.4
Fumane Cave, A2-A1.	10289	Tool	Bladelet	0	Mesial		6.1	1.4
Fumane Cave, A2-A1.	10290	Tool	Bladelet	0	Mesial		6.8	1.9
Fumane Cave, A2-A1.	10291	Tool	Bladelet	0	Mesial		4.9	1
Fumane Cave, A2-A1.	10292	Tool	Bladelet	0	Mesial		3.8	1.3
Fumane Cave, A2-A1.	10293	Tool	Bladelet	0	Mesial		5.8	1.7
Fumane Cave, A2-A1.	10294	Tool	Bladelet	0	Mesial		4.6	1.7
Fumane Cave, A2-A1.	10295	Tool	Bladelet	0	Mesial		4.9	1.7
Fumane Cave, A2-A1.	10296	Tool	Bladelet	0	Mesial		6.9	2
Fumane Cave, A2-A1.	10297	Tool	Bladelet	0	Mesial		5.3	1.4
Fumane Cave, A2-A1.	10298	Tool	Bladelet	0	Mesial		4.4	1.4
Fumane Cave, A2-A1.	10299	Tool	Bladelet	0	Mesial		4.8	1.4
Fumane Cave, A2-A1.	10300	Tool	Bladelet	0	Mesial		7.9	1.6
Fumane Cave, A2-A1.	10301	Tool	Bladelet	0	Mesial		6.1	1.9
Fumane Cave, A2-A1.	10302	Tool	Bladelet	0	Mesial		5.6	1.6
Fumane Cave, A2-A1.	10303	Tool	Bladelet	0	Mesial		3.4	0.9
Fumane Cave, A2-A1.	10304	Tool	Bladelet	0	Mesial		5.1	1.2
Fumane Cave, A2-A1.	10305	Tool	Bladelet	0	Mesial		6	1.9
Fumane Cave, A2-A1.	10306	Tool	Bladelet	0	Mesial		5.7	1.8
Fumane Cave, A2-A1.	10307	Tool	Bladelet	0	Mesial		4.2	1.4
Fumane Cave, A2-A1.	10308	Tool	Bladelet	0	Mesial		7.6	1.9
Fumane Cave, A2-A1.	10309	Tool	Bladelet	0	Mesial		4	1.6
Fumane Cave, A2-A1.	10310	Tool	Bladelet	0	Mesial		5.7	1.3
Fumane Cave, A2-A1.	10311	Tool	Bladelet	0	Mesial		7.4	1.8
Fumane Cave, A2-A1.	10312	Tool	Bladelet	0	Mesial		6.1	1.6
Fumane Cave, A2-A1.	10313	Tool	Bladelet	0	Mesial		4.4	1
Fumane Cave, A2-A1.	10314	Tool	Bladelet	0	Mesial		5.4	1.6
Fumane Cave, A2-A1.	10315	Tool	Bladelet	0	Mesial		5.6	1.6
Fumane Cave, A2-A1.	10316	Tool	Bladelet	0	Mesial		4.6	1.3
Fumane Cave, A2-A1.	10317	Tool	Bladelet	0	Mesial		8.7	2.5
Fumane Cave, A2-A1.	10318	Tool	Bladelet	0	Mesial		4.4	1
Fumane Cave, A2-A1.	10319	Tool	Bladelet	0	Mesial		7	1.7
Fumane Cave, A2-A1.	10320	Tool	Bladelet	0	Mesial		6	1.6
Fumane Cave, A2-A1.	10321	Tool	Bladelet	0	Mesial		6.6	1.4
Fumane Cave, A2-A1.	10322	Tool	Bladelet	0	Mesial		5.8	1.8
Fumane Cave, A2-A1.	10323	Tool	Bladelet	0	Mesial		9	2.2
Fumane Cave, A2-A1.	10324	Tool	Bladelet	0	Mesial		5.9	1.1
Fumane Cave, A2-A1.	10325	Tool	Bladelet	0	Mesial		5	1.4
Fumane Cave, A2-A1.	10326	Tool	Bladelet	0	Mesial		4.2	1
Fumane Cave, A2-A1.	10327	Tool	Bladelet	0	Mesial		7.6	2.6
Fumane Cave, A2-A1.	10328	Tool	Bladelet	0	Mesial		5.5	1.7
Fumane Cave, A2-A1.	10329	Tool	Bladelet	0	Mesial		8	3
Fumane Cave, A2-A1.	10330	Tool	Bladelet	0	Mesial		6.7	2
Fumane Cave, A2-A1.	10331	Tool	Bladelet	0	Mesial		6.2	1.6
Fumane Cave, A2-A1.	10332	Tool	Bladelet	0	Mesial		6.2	1.6
Fumane Cave, A2-A1.	10333	Tool	Bladelet	0	Mesial		3.9	1.2
Fumane Cave, A2-A1.	10334	Tool	Bladelet	0	Mesial		4.8	1.3
Fumane Cave, A2-A1.	10335	Tool	Bladelet	0	Mesial		6.3	2.1
Fumane Cave, A2-A1.	10336	Tool	Bladelet	0	Mesial		5.1	1.7
Fumane Cave, A2-A1.	10337	Tool	Bladelet	0	Mesial		6.5	1.7
Fumane Cave, A2-A1.	10338	Tool	Bladelet	0	Mesial		6.9	1.6
Fumane Cave, A2-A1.	10339	Tool	Bladelet	0	Mesial		4.1	0.9
Fumane Cave, A2-A1.	10340	Tool	Bladelet	0	Mesial		6.4	1.2
Fumane Cave, A2-A1.	10341	Tool	Bladelet	0	Mesial		4.8	1
Fumane Cave, A2-A1.	10342	Tool	Bladelet	0	Mesial		6	1.5
Fumane Cave, A2-A1.	10343	Tool	Bladelet	0	Mesial		5.1	1
Fumane Cave, A2-A1.	10344	Tool	Bladelet	0	Mesial		6.7	1.5
Fumane Cave, A2-A1.	10345	Tool	Bladelet	0	Mesial		4.3	1.1
Fumane Cave, A2-A1.	10346	Tool	Bladelet	0	Mesial		5	1.1
Fumane Cave, A2-A1.	10347	Tool	Bladelet	0	Mesial		4.1	1.1
Fumane Cave, A2-A1.	10348	Tool	Bladelet	0	Mesial		4.9	1.2
Fumane Cave, A2-A1.	10349	Tool	Bladelet	0	Mesial		5.5	1.5
Fumane Cave, A2-A1.	10350	Tool	Bladelet	0	Mesial		3.7	1.2
Fumane Cave, A2-A1.	10351	Tool	Bladelet	0	Mesial		5.1	1
Fumane Cave, A2-A1.	10352	Tool	Bladelet	0	Mesial		4.3	1.3
Fumane Cave, A2-A1.	10353	Tool	Bladelet	0	Mesial		5	1.1
Fumane Cave, A2-A1.	10354	Tool	Bladelet	0	Mesial		9	1.9
Fumane Cave, A2-A1.	10355	Tool	Bladelet	0	Mesial		6.7	1.4
Fumane Cave, A2-A1.	10356	Tool	Bladelet	0	Mesial		5.1	1.6
Fumane Cave, A2-A1.	10357	Tool	Bladelet	0	Mesial		4.9	1.3
Fumane Cave, A2-A1.	10358	Tool	Bladelet	0	Mesial		6	1.7
Fumane Cave, A2-A1.	10359	Tool	Bladelet	0	Mesial		4.1	0.7
Fumane Cave, A2-A1.	10360	Tool	Bladelet	0	Mesial		7	1.8
Fumane Cave, A2-A1.	10361	Tool	Bladelet	0	Mesial		5.2	0.9
Fumane Cave, A2-A1.	10362	Tool	Bladelet	0	Mesial		7.6	1.5
Fumane Cave, A2-A1.	10363	Tool	Bladelet	0	Mesial		5.4	1.2
Fumane Cave, A2-A1.	10364	Tool	Bladelet	0	Mesial		4.4	1
Fumane Cave, A2-A1.	10365	Tool	Bladelet	0	Mesial		7.6	1.8
Fumane Cave, A2-A1.	10366	Tool	Bladelet	0	Mesial		5	1
Fumane Cave, A2-A1.	10367	Tool	Bladelet	0	Mesial		8.2	1.9
Fumane Cave, A2-A1.	10368	Tool	Bladelet	0	Mesial		5.1	1.3
Fumane Cave, A2-A1.	10369	Tool	Bladelet	0	Mesial		5.4	2.4
Fumane Cave, A2-A1.	10370	Tool	Bladelet	0	Mesial		9.2	2.6
Fumane Cave, A2-A1.	10371	Tool	Bladelet	0	Mesial		5.3	2.3
Fumane Cave, A2-A1.	10372	Tool	Bladelet	0	Mesial		4.2	1.6
Fumane Cave, A2-A1.	10373	Tool	Bladelet	0	Mesial		5.3	1.4
Fumane Cave, A2-A1.	10374	Tool	Bladelet	0	Mesial		6	1.3
Fumane Cave, A2-A1.	10375	Tool	Bladelet	0	Mesial		5	1.4
Fumane Cave, A2-A1.	10376	Tool	Bladelet	0	Mesial		5.5	1.7
Fumane Cave, A2-A1.	10377	Tool	Bladelet	0	Mesial		4.8	1.8
Fumane Cave, A2-A1.	10378	Tool	Bladelet	0	Mesial		5.6	1.3
Fumane Cave, A2-A1.	10379	Tool	Bladelet	0	Mesial		4.4	1.7
Fumane Cave, A2-A1.	10380	Tool	Bladelet	0	Mesial		4	0.7
Fumane Cave, A2-A1.	10381	Tool	Bladelet	0	Mesial		3.8	1.2
Fumane Cave, A2-A1.	10382	Tool	Bladelet	0	Mesial		5.6	2.6
Fumane Cave, A2-A1.	10383	Tool	Bladelet	0	Mesial		4.6	1.3
Fumane Cave, A2-A1.	10384	Tool	Bladelet	0	Mesial		4.6	1.2
Fumane Cave, A2-A1.	10385	Tool	Bladelet	0	Mesial		4.5	1
Fumane Cave, A2-A1.	10386	Tool	Bladelet	0	Mesial		4.2	1.5
Fumane Cave, A2-A1.	10387	Tool	Bladelet	0	Mesial		5.8	1.9
Fumane Cave, A2-A1.	10388	Tool	Bladelet	0	Mesial		6.9	1.8
Fumane Cave, A2-A1.	10389	Tool	Bladelet	0	Mesial		5.1	1.5
Fumane Cave, A2-A1.	10390	Tool	Bladelet	0	Mesial		5.6	1.7
Fumane Cave, A2-A1.	10391	Tool	Bladelet	0	Mesial		4.1	1.1
Fumane Cave, A2-A1.	10392	Tool	Bladelet	0	Mesial		6	1
Fumane Cave, A2-A1.	10393	Tool	Bladelet	0	Mesial		6.4	1.3
Fumane Cave, A2-A1.	10394	Tool	Bladelet	0	Mesial		4.6	1.1
Fumane Cave, A2-A1.	10395	Tool	Bladelet	0	Mesial		6.5	2.2
Fumane Cave, A2-A1.	10396	Tool	Bladelet	0	Mesial		4.7	1.1
Fumane Cave, A2-A1.	10397	Tool	Bladelet	0	Mesial		6	1.2
Fumane Cave, A2-A1.	10398	Tool	Bladelet	0	Mesial		5.3	1.2
Fumane Cave, A2-A1.	10399	Tool	Bladelet	0	Mesial		6.9	1.8
Fumane Cave, A2-A1.	10400	Tool	Bladelet	0	Mesial		6.8	1.5
Fumane Cave, A2-A1.	10401	Tool	Bladelet	0	Mesial		4.8	1
Fumane Cave, A2-A1.	10402	Tool	Bladelet	0	Mesial		4.5	1.1
Fumane Cave, A2-A1.	10403	Tool	Bladelet	0	Mesial		6.1	1.3
Fumane Cave, A2-A1.	10404	Tool	Bladelet	0	Mesial		5.9	2.1
Fumane Cave, A2-A1.	10405	Tool	Bladelet	0	Mesial		5.8	0.9
Fumane Cave, A2-A1.	10406	Tool	Bladelet	0	Mesial		4.7	1.4
Fumane Cave, A2-A1.	10407	Tool	Bladelet	0	Mesial		4.4	1.1
Fumane Cave, A2-A1.	10408	Tool	Bladelet	0	Mesial		3.6	0.8
Fumane Cave, A2-A1.	10409	Tool	Bladelet	0	Mesial		5.7	1.6
Fumane Cave, A2-A1.	10410	Tool	Bladelet	0	Mesial		5.1	1.3
Fumane Cave, A2-A1.	10411	Tool	Bladelet	0	Mesial		5.5	1.4
Fumane Cave, A2-A1.	10412	Tool	Bladelet	0	Mesial		4.6	1.6
Fumane Cave, A2-A1.	10413	Tool	Bladelet	0	Mesial		7.2	1.3
Fumane Cave, A2-A1.	10414	Tool	Bladelet	0	Mesial		5.9	1.6
Fumane Cave, A2-A1.	10415	Tool	Bladelet	0	Mesial		5.3	1.1
Fumane Cave, A2-A1.	10416	Tool	Bladelet	0	Mesial		4	1.4
Fumane Cave, A2-A1.	10417	Tool	Bladelet	0	Mesial		7	1.9
Fumane Cave, A2-A1.	10418	Tool	Bladelet	0	Mesial		5	1.2
Fumane Cave, A2-A1.	10419	Tool	Bladelet	0	Mesial		4.6	1.3
Fumane Cave, A2-A1.	10420	Tool	Bladelet	0	Mesial		5.4	1.3
Fumane Cave, A2-A1.	10421	Tool	Bladelet	0	Mesial		6	1.5
Fumane Cave, A2-A1.	10422	Tool	Bladelet	0	Mesial		4.8	1.7
Fumane Cave, A2-A1.	10423	Tool	Bladelet	0	Mesial		7	2.2
Fumane Cave, A2-A1.	10424	Tool	Bladelet	0	Mesial		9.5	2.6
Fumane Cave, A2-A1.	10425	Tool	Bladelet	0	Mesial		6.2	1.6
Fumane Cave, A2-A1.	10426	Tool	Bladelet	0	Mesial		8.5	2.5
Fumane Cave, A2-A1.	10427	Tool	Bladelet	0	Mesial		4.6	1.6
Fumane Cave, A2-A1.	10428	Tool	Bladelet	0	Mesial		6.5	2
Fumane Cave, A2-A1.	10429	Tool	Bladelet	0	Mesial		7.3	2
Fumane Cave, A2-A1.	10430	Tool	Bladelet	0	Mesial		7.1	2.1
Fumane Cave, A2-A1.	10431	Tool	Bladelet	0	Mesial		5.3	1.6
Fumane Cave, A2-A1.	10432	Tool	Bladelet	0	Mesial		6.9	1.4
Fumane Cave, A2-A1.	10433	Tool	Bladelet	0	Mesial		7.7	2.1
Fumane Cave, A2-A1.	10434	Tool	Bladelet	0	Mesial		5.8	1.3
Fumane Cave, A2-A1.	10435	Tool	Bladelet	0	Mesial		4.4	1.1
Fumane Cave, A2-A1.	10436	Tool	Bladelet	0	Mesial		4.3	0.9
Fumane Cave, A2-A1.	10437	Tool	Bladelet	0	Mesial		4.7	1.2
Fumane Cave, A2-A1.	10438	Tool	Bladelet	0	Mesial		6.2	2
Fumane Cave, A2-A1.	10439	Tool	Bladelet	0	Mesial		3.4	1.2
Fumane Cave, A2-A1.	10440	Tool	Bladelet	0	Mesial		4.3	1.2
Fumane Cave, A2-A1.	10441	Tool	Bladelet	0	Mesial		7.1	2.2
Fumane Cave, A2-A1.	10442	Tool	Bladelet	0	Mesial		5.2	1.6
Fumane Cave, A2-A1.	10443	Tool	Bladelet	0	Mesial		6.1	1.9
Fumane Cave, A2-A1.	10444	Tool	Bladelet	0	Mesial		4.9	1.3
Fumane Cave, A2-A1.	10445	Tool	Bladelet	0	Mesial		7.5	2
Fumane Cave, A2-A1.	10446	Tool	Bladelet	0	Mesial		4.2	1.5
Fumane Cave, A2-A1.	10447	Tool	Bladelet	0	Mesial		7.8	1.9
Fumane Cave, A2-A1.	10448	Tool	Bladelet	0	Mesial		6.8	2.1
Fumane Cave, A2-A1.	10449	Tool	Bladelet	0	Mesial		4.6	1.1
Fumane Cave, A2-A1.	10450	Tool	Bladelet	0	Mesial		3.8	1.1
Fumane Cave, A2-A1.	10451	Tool	Bladelet	0	Mesial		11	2.6
Fumane Cave, A2-A1.	10452	Tool	Bladelet	0	Mesial		7.1	1.4
Fumane Cave, A2-A1.	10453	Tool	Bladelet	0	Mesial		5.7	1.5
Fumane Cave, A2-A1.	10454	Tool	Bladelet	0	Mesial		5.1	1.9
Fumane Cave, A2-A1.	10455	Tool	Bladelet	0	Mesial		4.2	1.4
Fumane Cave, A2-A1.	10456	Tool	Bladelet	0	Mesial		8.1	1.8
Fumane Cave, A2-A1.	10457	Tool	Bladelet	0	Mesial		6.8	1.7
Fumane Cave, A2-A1.	10458	Tool	Bladelet	0	Mesial		6.5	1.5
Fumane Cave, A2-A1.	10459	Tool	Bladelet	0	Mesial		4.4	1
Fumane Cave, A2-A1.	10460	Tool	Bladelet	0	Mesial		4.4	0.9
Fumane Cave, A2-A1.	10461	Tool	Bladelet	0	Mesial		6.9	1.6
Fumane Cave, A2-A1.	10462	Tool	Bladelet	0	Mesial		4.8	1.1
Fumane Cave, A2-A1.	10463	Tool	Bladelet	0	Mesial		7.2	1.8
Fumane Cave, A2-A1.	10464	Tool	Bladelet	0	Mesial		4.6	1
Fumane Cave, A2-A1.	10465	Tool	Bladelet	0	Mesial		5.2	1.1
Fumane Cave, A2-A1.	10466	Tool	Bladelet	0	Mesial		4.1	2
Fumane Cave, A2-A1.	10467	Tool	Bladelet	0	Mesial		4.6	1
Fumane Cave, A2-A1.	10468	Tool	Bladelet	0	Mesial		6.5	2.5
Fumane Cave, A2-A1.	10469	Tool	Bladelet	0	Mesial		5.5	1.3
Fumane Cave, A2-A1.	10470	Tool	Bladelet	0	Mesial		7.2	2.5
Fumane Cave, A2-A1.	10471	Tool	Bladelet	0	Mesial		5.2	1.6
Fumane Cave, A2-A1.	10472	Tool	Bladelet	0	Mesial		8.1	1.9
Fumane Cave, A2-A1.	10473	Tool	Bladelet	0	Mesial		12.5	2.2
Fumane Cave, A2-A1.	10474	Tool	Bladelet	0	Mesial		6.9	2.6
Fumane Cave, A2-A1.	10475	Tool	Bladelet	0	Mesial		5	1.4
Fumane Cave, A2-A1.	10476	Tool	Bladelet	0	Mesial		8.5	1.8
Fumane Cave, A2-A1.	10477	Tool	Bladelet	0	Mesial		4.8	1.5
Fumane Cave, A2-A1.	10478	Tool	Bladelet	0	Mesial		8.9	1.6
Fumane Cave, A2-A1.	10479	Tool	Bladelet	0	Mesial		3.6	1.4
Fumane Cave, A2-A1.	10480	Tool	Bladelet	0	Mesial		7.7	2.6
Fumane Cave, A2-A1.	10481	Tool	Bladelet	0	Mesial		5.6	1.7
Fumane Cave, A2-A1.	10482	Tool	Bladelet	0	Mesial		3.9	0.8
Fumane Cave, A2-A1.	10483	Tool	Bladelet	0	Mesial		6.3	1.4
Fumane Cave, A2-A1.	10484	Tool	Bladelet	0	Mesial		5.7	1.3
Fumane Cave, A2-A1.	10485	Tool	Bladelet	0	Mesial		6.9	2.9
Fumane Cave, A2-A1.	10486	Tool	Bladelet	0	Mesial		5.1	1.1
Fumane Cave, A2-A1.	10487	Tool	Bladelet	0	Mesial		6.2	2
Fumane Cave, A2-A1.	10488	Tool	Bladelet	0	Mesial		5.2	1.7
Fumane Cave, A2-A1.	10489	Tool	Bladelet	0	Mesial		6.9	1.8
Fumane Cave, A2-A1.	10490	Tool	Bladelet	0	Mesial		7.4	1.3
Fumane Cave, A2-A1.	10491	Tool	Bladelet	0	Mesial		5.3	1.1
Fumane Cave, A2-A1.	10492	Tool	Bladelet	0	Mesial		3.9	1
Fumane Cave, A2-A1.	10493	Tool	Bladelet	0	Mesial		6.1	1.8
Fumane Cave, A2-A1.	10494	Tool	Bladelet	0	Mesial		4.7	1.4
Fumane Cave, A2-A1.	10495	Tool	Bladelet	0	Mesial		3.9	1.3
Fumane Cave, A2-A1.	10496	Tool	Bladelet	0	Mesial		5	1.4
Fumane Cave, A2-A1.	10497	Tool	Bladelet	0	Mesial		5.3	1.1
Fumane Cave, A2-A1.	10498	Tool	Bladelet	0	Mesial		4.1	1.3
Fumane Cave, A2-A1.	10499	Tool	Bladelet	0	Mesial		3.4	1.4
Fumane Cave, A2-A1.	10500	Tool	Bladelet	0	Mesial		7.1	1.4
Fumane Cave, A2-A1.	10501	Tool	Bladelet	0	Mesial		4.4	1.3
Fumane Cave, A2-A1.	10502	Tool	Bladelet	0	Mesial		6.5	1.9
Fumane Cave, A2-A1.	10503	Tool	Bladelet	0	Mesial		3.8	1.1
Fumane Cave, A2-A1.	10504	Tool	Bladelet	0	Mesial		5.2	1.5
Fumane Cave, A2-A1.	10505	Tool	Bladelet	0	Mesial		7.6	3
Fumane Cave, A2-A1.	10506	Tool	Bladelet	0	Mesial		8.2	1.8
Fumane Cave, A2-A1.	10507	Tool	Bladelet	0	Mesial		9.3	1.6
Fumane Cave, A2-A1.	10508	Tool	Bladelet	0	Mesial		6.2	1.3
Fumane Cave, A2-A1.	10509	Tool	Bladelet	0	Mesial		6	1.5
Fumane Cave, A2-A1.	10510	Tool	Bladelet	0	Mesial		9.4	2.3
Fumane Cave, A2-A1.	10511	Tool	Bladelet	0	Mesial		5.2	0.9
Fumane Cave, A2-A1.	10512	Tool	Bladelet	0	Mesial		5.1	0.8
Fumane Cave, A2-A1.	10513	Tool	Bladelet	0	Mesial		7.2	2
Fumane Cave, A2-A1.	10514	Tool	Bladelet	0	Mesial		5.4	1.8
Fumane Cave, A2-A1.	10515	Tool	Bladelet	0	Mesial		6.8	1.6
Fumane Cave, A2-A1.	10516	Tool	Bladelet	0	Mesial		7.2	1.4
Fumane Cave, A2-A1.	10517	Tool	Bladelet	0	Mesial		6	1.8
Fumane Cave, A2-A1.	10518	Tool	Bladelet	0	Mesial		6.5	1.4
Fumane Cave, A2-A1.	10519	Tool	Bladelet	0	Mesial		4.8	1.4
Fumane Cave, A2-A1.	10520	Tool	Bladelet	0	Mesial		3.8	0.9
Fumane Cave, A2-A1.	10521	Tool	Bladelet	0	Mesial		5.2	1.7
Fumane Cave, A2-A1.	10522	Tool	Bladelet	0	Mesial		6.1	2.2
Fumane Cave, A2-A1.	10523	Tool	Bladelet	0	Mesial		5.3	1.4
Fumane Cave, A2-A1.	10524	Tool	Bladelet	0	Mesial		6.1	1.3
Fumane Cave, A2-A1.	10525	Tool	Bladelet	0	Mesial		5.8	1.4
Fumane Cave, A2-A1.	10526	Tool	Bladelet	0	Mesial		8.8	1.6
Fumane Cave, A2-A1.	10527	Tool	Bladelet	0	Mesial		5.8	2.1
Fumane Cave, A2-A1.	10528	Tool	Bladelet	0	Mesial		6.2	1.5
Fumane Cave, A2-A1.	10529	Tool	Bladelet	0	Mesial		6.6	2.1
Fumane Cave, A2-A1.	10530	Tool	Bladelet	0	Mesial		5.2	1.4
Fumane Cave, A2-A1.	10531	Tool	Bladelet	0	Mesial		7.3	1.5
Fumane Cave, A2-A1.	10532	Tool	Bladelet	0	Mesial		6	1.5
Fumane Cave, A2-A1.	10533	Tool	Bladelet	0	Mesial		4.7	0.7
Fumane Cave, A2-A1.	10534	Tool	Bladelet	0	Mesial		7.1	1.1
Fumane Cave, A2-A1.	10535	Tool	Bladelet	0	Mesial		5.8	1.6
Fumane Cave, A2-A1.	10536	Tool	Bladelet	0	Mesial		5.9	1.3
Fumane Cave, A2-A1.	10537	Tool	Bladelet	0	Mesial		9.3	2.9
Fumane Cave, A2-A1.	10538	Tool	Bladelet	0	Mesial		5	1.5
Fumane Cave, A2-A1.	10539	Tool	Bladelet	0	Mesial		4.9	1.4
Fumane Cave, A2-A1.	10540	Tool	Bladelet	0	Mesial		6.4	1.3
Fumane Cave, A2-A1.	10541	Tool	Bladelet	0	Mesial		5.7	1.1
Fumane Cave, A2-A1.	10542	Tool	Bladelet	0	Mesial		3.1	0.9
Fumane Cave, A2-A1.	10543	Tool	Bladelet	0	Mesial		5	1.6
Fumane Cave, A2-A1.	10544	Tool	Bladelet	0	Mesial		4.2	1.1
Fumane Cave, A2-A1.	10545	Tool	Bladelet	0	Mesial		4.2	1
Fumane Cave, A2-A1.	10546	Tool	Bladelet	0	Mesial		5.7	1.9
Fumane Cave, A2-A1.	10547	Tool	Bladelet	0	Mesial		4.8	2
Fumane Cave, A2-A1.	10548	Tool	Bladelet	0	Mesial		4.9	0.9
Fumane Cave, A2-A1.	10549	Tool	Bladelet	0	Mesial		4.9	2.2
Fumane Cave, A2-A1.	10550	Tool	Bladelet	0	Mesial		7.2	2
Fumane Cave, A2-A1.	10551	Tool	Bladelet	0	Mesial		6	1.6
Fumane Cave, A2-A1.	10552	Tool	Bladelet	0	Mesial		8	1.6
Fumane Cave, A2-A1.	10553	Tool	Bladelet	0	Mesial		6.4	1.8
Fumane Cave, A2-A1.	10554	Tool	Bladelet	0	Mesial		3.9	2.1
Fumane Cave, A2-A1.	10555	Tool	Bladelet	0	Mesial		4.8	1.5
Fumane Cave, A2-A1.	10556	Tool	Bladelet	0	Mesial		7	2.2
Fumane Cave, A2-A1.	10557	Tool	Bladelet	0	Mesial		5.4	1.3
Fumane Cave, A2-A1.	10558	Tool	Bladelet	0	Mesial		6.3	1.4
Fumane Cave, A2-A1.	10559	Tool	Bladelet	0	Mesial		8.3	2.6
Fumane Cave, A2-A1.	10560	Tool	Bladelet	0	Mesial		6.1	1.7
Fumane Cave, A2-A1.	10561	Tool	Bladelet	0	Mesial		7.2	1.6
Fumane Cave, A2-A1.	10562	Tool	Bladelet	0	Mesial		4.9	1.7
Fumane Cave, A2-A1.	10563	Tool	Bladelet	0	Mesial		5.5	1.2
Fumane Cave, A2-A1.	10564	Tool	Bladelet	0	Mesial		7	2.3
Fumane Cave, A2-A1.	10565	Tool	Bladelet	0	Mesial		6	1.7
Fumane Cave, A2-A1.	10566	Tool	Bladelet	0	Mesial		5.5	1.9
Fumane Cave, A2-A1.	10567	Tool	Bladelet	0	Mesial		6	2.1
Fumane Cave, A2-A1.	10568	Tool	Bladelet	0	Mesial		4.7	1.3
Fumane Cave, A2-A1.	10569	Tool	Bladelet	0	Mesial		9	2.2
Fumane Cave, A2-A1.	10570	Tool	Bladelet	0	Mesial		8	2
Fumane Cave, A2-A1.	10571	Tool	Bladelet	0	Mesial		5.1	1.4
Fumane Cave, A2-A1.	10572	Tool	Bladelet	0	Mesial		4.6	1.6
Fumane Cave, A2-A1.	10573	Tool	Bladelet	0	Mesial		6.3	1.6
Fumane Cave, A2-A1.	10574	Tool	Bladelet	0	Mesial		10.5	2.8
Fumane Cave, A2-A1.	10575	Tool	Bladelet	0	Mesial		8.3	3.3
Fumane Cave, A2-A1.	10576	Tool	Bladelet	0	Mesial		5.5	1.6
Fumane Cave, A2-A1.	10577	Tool	Bladelet	0	Mesial		5.6	1.8
Fumane Cave, A2-A1.	10578	Tool	Bladelet	0	Mesial		6.8	1.7
Fumane Cave, A2-A1.	10579	Tool	Bladelet	0	Mesial		6.2	1.2
Fumane Cave, A2-A1.	10580	Tool	Bladelet	0	Mesial		6.1	2.1
Fumane Cave, A2-A1.	10581	Tool	Bladelet	0	Mesial		8.8	2.3
Fumane Cave, A2-A1.	10582	Tool	Bladelet	0	Mesial		6.1	2.1
Fumane Cave, A2-A1.	10583	Tool	Bladelet	0	Mesial		5.7	1.5
Fumane Cave, A2-A1.	10584	Tool	Bladelet	0	Mesial		5.9	1.3
Fumane Cave, A2-A1.	10585	Tool	Bladelet	0	Mesial		6	1.6
Fumane Cave, A2-A1.	10586	Tool	Bladelet	0	Mesial		4.8	1.7
Fumane Cave, A2-A1.	10587	Tool	Bladelet	0	Mesial		7.5	2.4
Fumane Cave, A2-A1.	10588	Tool	Bladelet	0	Mesial		3.6	0.9
Fumane Cave, A2-A1.	10589	Tool	Bladelet	0	Mesial		6.4	1.9
Fumane Cave, A2-A1.	10590	Tool	Bladelet	0	Mesial		5.7	1.4
Fumane Cave, A2-A1.	10591	Tool	Bladelet	0	Mesial		6.3	1.2
Fumane Cave, A2-A1.	10592	Tool	Bladelet	0	Mesial		5.5	1.9
Fumane Cave, A2-A1.	10593	Tool	Bladelet	0	Mesial		6.1	1.3
Fumane Cave, A2-A1.	10594	Tool	Bladelet	0	Mesial		5.9	1.4
Fumane Cave, A2-A1.	10595	Tool	Bladelet	0	Mesial		4.9	1.7
Fumane Cave, A2-A1.	10596	Tool	Bladelet	0	Mesial		9.1	2.4
Fumane Cave, A2-A1.	10597	Tool	Bladelet	0	Mesial		6.3	1.8
Fumane Cave, A2-A1.	10598	Tool	Bladelet	0	Mesial		4.8	2.6
Fumane Cave, A2-A1.	10599	Tool	Bladelet	0	Mesial		6.5	1.9
Fumane Cave, A2-A1.	10600	Tool	Bladelet	0	Mesial		4.2	1.6
Fumane Cave, A2-A1.	10601	Tool	Bladelet	0	Mesial		5.1	1.2
Fumane Cave, A2-A1.	10602	Tool	Bladelet	0	Mesial		6.3	1.6
Fumane Cave, A2-A1.	10603	Tool	Bladelet	0	Mesial		4.6	1.4
Fumane Cave, A2-A1.	10604	Tool	Bladelet	0	Mesial		6.4	1.3
Fumane Cave, A2-A1.	10605	Tool	Bladelet	0	Mesial		4.6	0.7
Fumane Cave, A2-A1.	10606	Tool	Bladelet	0	Mesial		7	1.8
Fumane Cave, A2-A1.	10607	Tool	Bladelet	0	Mesial		6.8	1.5
Fumane Cave, A2-A1.	10608	Tool	Bladelet	0	Mesial		5.3	1.2
Fumane Cave, A2-A1.	10609	Tool	Bladelet	0	Mesial		5.5	1.6
Fumane Cave, A2-A1.	10610	Tool	Bladelet	0	Mesial		3.2	0.8
Fumane Cave, A2-A1.	10611	Tool	Bladelet	0	Mesial		5.7	1.1
Fumane Cave, A2-A1.	10612	Tool	Bladelet	0	Mesial		7.7	2.1
Fumane Cave, A2-A1.	10613	Tool	Bladelet	0	Mesial		6	1.4
Fumane Cave, A2-A1.	10614	Tool	Bladelet	0	Mesial		4.5	1.9
Fumane Cave, A2-A1.	10615	Tool	Bladelet	0	Mesial		5.1	1.2
Fumane Cave, A2-A1.	10616	Tool	Bladelet	0	Mesial		5.4	1.1
Fumane Cave, A2-A1.	10617	Tool	Bladelet	0	Mesial		4.4	1.2
Fumane Cave, A2-A1.	10618	Tool	Bladelet	0	Mesial		4.4	0.9
Fumane Cave, A2-A1.	10619	Tool	Bladelet	0	Mesial		6.8	1.5
Fumane Cave, A2-A1.	10620	Tool	Bladelet	0	Mesial		7.2	1.5
Fumane Cave, A2-A1.	10621	Tool	Bladelet	0	Mesial		5.9	1.9
Fumane Cave, A2-A1.	10622	Tool	Bladelet	0	Mesial		6.8	1.9
Fumane Cave, A2-A1.	10623	Tool	Bladelet	0	Mesial		5.9	1.1
Fumane Cave, A2-A1.	10624	Tool	Bladelet	0	Mesial		4.9	1.1
Fumane Cave, A2-A1.	10625	Tool	Bladelet	0	Mesial		5.4	1.3
Fumane Cave, A2-A1.	10626	Tool	Bladelet	0	Mesial		4.6	1.5
Fumane Cave, A2-A1.	10627	Tool	Bladelet	0	Mesial		5.7	1.4
Fumane Cave, A2-A1.	10628	Tool	Bladelet	0	Mesial		5.6	1.4
Fumane Cave, A2-A1.	10629	Tool	Bladelet	0	Mesial		8.2	2
Fumane Cave, A2-A1.	10630	Tool	Bladelet	0	Mesial		7.3	2.3
Fumane Cave, A2-A1.	10631	Tool	Bladelet	0	Mesial		5.7	1.7
Fumane Cave, A2-A1.	10632	Tool	Bladelet	0	Mesial		10	3.1
Fumane Cave, A2-A1.	10633	Tool	Bladelet	0	Mesial		6.7	1.1
Fumane Cave, A2-A1.	10634	Tool	Bladelet	0	Mesial		4	1.5
Fumane Cave, A2-A1.	10635	Tool	Bladelet	0	Mesial		6.7	1.4
Fumane Cave, A2-A1.	10636	Tool	Bladelet	0	Mesial		4.8	2
Fumane Cave, A2-A1.	10637	Tool	Bladelet	0	Mesial		5.1	1.2
Fumane Cave, A2-A1.	10638	Tool	Bladelet	0	Mesial		5.5	1.1
Fumane Cave, A2-A1.	10639	Tool	Bladelet	0	Mesial		8.3	2.2
Fumane Cave, A2-A1.	10640	Tool	Bladelet	0	Mesial		8	1.7
Fumane Cave, A2-A1.	10641	Tool	Bladelet	0	Mesial		5.9	1.2
Fumane Cave, A2-A1.	10642	Tool	Bladelet	0	Mesial		5.9	1.5
Fumane Cave, A2-A1.	10643	Tool	Bladelet	0	Mesial		7.2	1.9
Fumane Cave, A2-A1.	10644	Tool	Bladelet	0	Mesial		6.5	1.2
Fumane Cave, A2-A1.	10645	Tool	Bladelet	0	Mesial		8.3	2.9
Fumane Cave, A2-A1.	10646	Tool	Bladelet	0	Mesial		3.5	1.1
Fumane Cave, A2-A1.	10647	Tool	Bladelet	0	Mesial		4.7	1.5
Fumane Cave, A2-A1.	10648	Tool	Bladelet	0	Mesial		7.2	1.9
Fumane Cave, A2-A1.	10649	Tool	Bladelet	0	Mesial		5.8	1.8
Fumane Cave, A2-A1.	10650	Tool	Bladelet	0	Mesial		6.2	1.1
Fumane Cave, A2-A1.	10651	Tool	Bladelet	0	Mesial		5.5	1.5
Fumane Cave, A2-A1.	10652	Tool	Bladelet	0	Mesial		6.5	1.6
Fumane Cave, A2-A1.	10653	Tool	Bladelet	0	Mesial		7	1.7
Fumane Cave, A2-A1.	10654	Tool	Bladelet	0	Mesial		6.2	1
Fumane Cave, A2-A1.	10655	Tool	Bladelet	0	Mesial		5	1.5
Fumane Cave, A2-A1.	10656	Tool	Bladelet	0	Mesial		6	1.6
Fumane Cave, A2-A1.	10657	Tool	Bladelet	0	Mesial		7.8	2.3
Fumane Cave, A2-A1.	10658	Tool	Bladelet	0	Mesial		5.3	1.1
Fumane Cave, A2-A1.	10659	Tool	Bladelet	0	Mesial		5.3	1.3
Fumane Cave, A2-A1.	10660	Tool	Bladelet	0	Mesial		6.6	1.8
Fumane Cave, A2-A1.	10661	Tool	Bladelet	0	Mesial		5.6	1.3
Fumane Cave, A2-A1.	10662	Tool	Bladelet	0	Mesial		5.6	1.9
Fumane Cave, A2-A1.	10663	Tool	Bladelet	0	Mesial		5	1.1
Fumane Cave, A2-A1.	10664	Tool	Bladelet	0	Mesial		7.5	1.5
Fumane Cave, A2-A1.	10665	Tool	Bladelet	0	Mesial		8.2	2.2
Fumane Cave, A2-A1.	10666	Tool	Bladelet	0	Mesial		6.4	1.6
Fumane Cave, A2-A1.	10667	Tool	Bladelet	0	Mesial		7.5	1.8
Fumane Cave, A2-A1.	10668	Tool	Bladelet	0	Mesial		4.8	1.1
Fumane Cave, A2-A1.	10669	Tool	Bladelet	0	Mesial		4.7	1.2
Fumane Cave, A2-A1.	10670	Tool	Bladelet	0	Mesial		2.6	0.8
Fumane Cave, A2-A1.	10671	Tool	Bladelet	0	Mesial		6.8	1.2
Fumane Cave, A2-A1.	10672	Tool	Bladelet	0	Mesial		7.6	1.5
Fumane Cave, A2-A1.	10673	Tool	Bladelet	0	Mesial		4.3	1.2
Fumane Cave, A2-A1.	10674	Tool	Bladelet	0	Mesial		6.5	1.6
Fumane Cave, A2-A1.	10675	Tool	Bladelet	0	Mesial		6.4	1.7
Fumane Cave, A2-A1.	10676	Tool	Bladelet	0	Mesial		7.3	1.8
Fumane Cave, A2-A1.	10677	Tool	Bladelet	0	Mesial		4.5	0.9
Fumane Cave, A2-A1.	10678	Tool	Bladelet	0	Mesial		6.5	1.5
Fumane Cave, A2-A1.	10679	Tool	Bladelet	0	Mesial		5	1.1
Fumane Cave, A2-A1.	10680	Tool	Bladelet	0	Mesial		8.8	3.5
Fumane Cave, A2-A1.	10681	Tool	Bladelet	0	Mesial		6.9	1.9
Fumane Cave, A2-A1.	10682	Tool	Bladelet	0	Mesial		6.2	2.1
Fumane Cave, A2-A1.	10683	Tool	Bladelet	0	Distal		4.9	1.4
Fumane Cave, A2-A1.	10684	Tool	Bladelet	0	Distal		9.2	2.5
Fumane Cave, A2-A1.	10685	Tool	Bladelet	0	Distal		7.8	1.8
Fumane Cave, A2-A1.	10686	Tool	Bladelet	0	Distal		9.6	2.1
Fumane Cave, A2-A1.	10687	Tool	Bladelet	0	Distal		6.4	1.2
Fumane Cave, A2-A1.	10688	Tool	Bladelet	0	Distal		4.8	1
Fumane Cave, A2-A1.	10689	Tool	Bladelet	0	Distal		5.4	1.8
Fumane Cave, A2-A1.	10690	Tool	Bladelet	0	Distal		3.8	0.8
Fumane Cave, A2-A1.	10691	Tool	Bladelet	0	Distal		8.3	2.5
Fumane Cave, A2-A1.	10692	Tool	Bladelet	0	Distal		8.3	1.6
Fumane Cave, A2-A1.	10693	Tool	Bladelet	0	Distal		7.5	2.9
Fumane Cave, A2-A1.	10694	Tool	Bladelet	0	Distal		6.9	1.8
Fumane Cave, A2-A1.	10695	Tool	Bladelet	0	Distal		4.9	1.6
Fumane Cave, A2-A1.	10696	Tool	Bladelet	0	Distal		5.3	1.8
Fumane Cave, A2-A1.	10697	Tool	Bladelet	0	Distal		6.5	1.5
Fumane Cave, A2-A1.	10698	Tool	Bladelet	0	Distal		4.6	1.4
Fumane Cave, A2-A1.	10699	Tool	Bladelet	0	Distal		9.2	4.7
Fumane Cave, A2-A1.	10700	Tool	Bladelet	0	Distal		3.6	0.7
Fumane Cave, A2-A1.	10701	Tool	Bladelet	0	Distal		6.1	2.2
Fumane Cave, A2-A1.	10702	Tool	Bladelet	0	Distal		5.6	1.2
Fumane Cave, A2-A1.	10703	Tool	Bladelet	0	Distal		8.8	2.7
Fumane Cave, A2-A1.	10704	Tool	Bladelet	0	Distal		10.8	2.5
Fumane Cave, A2-A1.	10705	Tool	Bladelet	0	Distal		5.4	1.4
Fumane Cave, A2-A1.	10706	Tool	Bladelet	0	Distal		5.8	2.2
Fumane Cave, A2-A1.	10707	Tool	Bladelet	0	Distal		8.4	2.6
Fumane Cave, A2-A1.	10708	Tool	Bladelet	0	Distal		5.2	2
Fumane Cave, A2-A1.	10709	Tool	Bladelet	0	Distal		9.2	3.3
Fumane Cave, A2-A1.	10710	Tool	Bladelet	0	Distal		6.7	3.1
Fumane Cave, A2-A1.	10711	Tool	Bladelet	0	Distal		8.3	1.8
Fumane Cave, A2-A1.	10712	Tool	Bladelet	0	Distal		7	2.5
Fumane Cave, A2-A1.	10713	Tool	Bladelet	0	Distal		5.2	1.3
Fumane Cave, A2-A1.	10714	Tool	Bladelet	0	Distal		4.2	0.8
Fumane Cave, A2-A1.	10715	Tool	Bladelet	0	Distal		6.7	2.1
Fumane Cave, A2-A1.	10716	Tool	Bladelet	0	Distal		3.7	1.5
Fumane Cave, A2-A1.	10717	Tool	Bladelet	0	Distal		6.1	2
Fumane Cave, A2-A1.	10718	Tool	Bladelet	0	Distal		3.3	0.8
Fumane Cave, A2-A1.	10719	Tool	Bladelet	0	Distal		4.8	1.2
Fumane Cave, A2-A1.	10720	Tool	Bladelet	0	Distal		5.7	1.3
Fumane Cave, A2-A1.	10721	Tool	Bladelet	0	Distal		4.3	1.3
Fumane Cave, A2-A1.	10722	Tool	Bladelet	0	Distal		5.5	1.5
Fumane Cave, A2-A1.	10723	Tool	Bladelet	0	Distal		5.3	2
Fumane Cave, A2-A1.	10724	Tool	Bladelet	0	Distal		4.4	1.1
Fumane Cave, A2-A1.	10725	Tool	Bladelet	0	Distal		3.2	1
Fumane Cave, A2-A1.	10726	Tool	Bladelet	0	Distal		5.1	1.5
Fumane Cave, A2-A1.	10727	Tool	Bladelet	0	Distal		6.7	1.9
Fumane Cave, A2-A1.	10728	Tool	Bladelet	0	Distal		8.5	3
Fumane Cave, A2-A1.	10729	Tool	Bladelet	0	Distal		5.5	2.3
Fumane Cave, A2-A1.	10730	Tool	Bladelet	0	Distal		7.8	1.7
Fumane Cave, A2-A1.	10731	Tool	Bladelet	0	Distal		8.2	2.3
Fumane Cave, A2-A1.	10732	Tool	Bladelet	0	Distal		7.7	1.5
Fumane Cave, A2-A1.	10733	Tool	Bladelet	0	Distal		6.7	2.5
Fumane Cave, A2-A1.	10734	Tool	Bladelet	0	Distal		3.7	1.3
Fumane Cave, A2-A1.	10735	Tool	Bladelet	0	Distal		5.6	2.6
Fumane Cave, A2-A1.	10736	Tool	Bladelet	0	Distal		6.5	1.9
Fumane Cave, A2-A1.	10737	Tool	Bladelet	0	Distal		5.3	1.6
Fumane Cave, A2-A1.	10738	Tool	Bladelet	0	Distal		6.2	1.8
Fumane Cave, A2-A1.	10739	Tool	Bladelet	0	Distal		6	1.8
Fumane Cave, A2-A1.	10740	Tool	Bladelet	0	Distal		9	1.6
Fumane Cave, A2-A1.	10741	Tool	Bladelet	0	Distal		6	1.8
Fumane Cave, A2-A1.	10742	Tool	Bladelet	0	Distal		4.7	1.4
Fumane Cave, A2-A1.	10743	Tool	Bladelet	0	Distal		4.7	1
Fumane Cave, A2-A1.	10744	Tool	Bladelet	0	Distal		8	2.2
Fumane Cave, A2-A1.	10745	Tool	Bladelet	0	Distal		6.6	1.5
Fumane Cave, A2-A1.	10746	Tool	Bladelet	0	Distal		8	3.6
Fumane Cave, A2-A1.	10747	Tool	Bladelet	0	Distal		5.5	1.5
Fumane Cave, A2-A1.	10748	Tool	Bladelet	0	Distal		6	1.7
Fumane Cave, A2-A1.	10749	Tool	Bladelet	0	Distal		6.5	2.3
Fumane Cave, A2-A1.	10750	Tool	Bladelet	0	Distal		5.5	2.6
Fumane Cave, A2-A1.	10751	Tool	Bladelet	0	Distal		3.8	1.2
Fumane Cave, A2-A1.	10752	Tool	Bladelet	0	Distal		3.9	1.4
Fumane Cave, A2-A1.	10753	Tool	Bladelet	0	Distal		3.9	1.3
Fumane Cave, A2-A1.	10754	Tool	Bladelet	0	Distal		6.4	2.2
Fumane Cave, A2-A1.	10755	Tool	Bladelet	0	Distal		5	2.6
Fumane Cave, A2-A1.	10756	Tool	Bladelet	0	Distal		5.1	2
Fumane Cave, A2-A1.	10757	Tool	Bladelet	0	Distal		8	1.8
Fumane Cave, A2-A1.	10758	Tool	Bladelet	0	Distal		4.9	1.2
Fumane Cave, A2-A1.	10759	Tool	Bladelet	0	Distal		5	1.7
Fumane Cave, A2-A1.	10760	Tool	Bladelet	0	Distal		5.5	1.6
Fumane Cave, A2-A1.	10761	Tool	Bladelet	0	Distal		6.3	1.8
Fumane Cave, A2-A1.	10762	Tool	Bladelet	0	Distal		6.2	1
Fumane Cave, A2-A1.	10763	Tool	Bladelet	0	Distal		8.3	1.6
Fumane Cave, A2-A1.	10764	Tool	Bladelet	0	Distal		6	1.2
Fumane Cave, A2-A1.	10765	Tool	Bladelet	0	Distal		7.2	2.7
Fumane Cave, A2-A1.	10766	Tool	Bladelet	0	Distal		5.7	1.3
Fumane Cave, A2-A1.	10767	Tool	Bladelet	0	Distal		5.7	1.8
Fumane Cave, A2-A1.	10768	Tool	Bladelet	0	Distal		5.3	1.5
Fumane Cave, A2-A1.	10769	Tool	Bladelet	0	Distal		5.1	1.3
Fumane Cave, A2-A1.	10770	Tool	Bladelet	0	Distal		3.9	1.7
Fumane Cave, A2-A1.	10771	Tool	Bladelet	0	Distal		9.1	3.4
Fumane Cave, A2-A1.	10772	Tool	Bladelet	0	Distal		6.2	1.7
Fumane Cave, A2-A1.	10773	Tool	Bladelet	0	Distal		6	1.4
Fumane Cave, A2-A1.	10774	Tool	Bladelet	0	Distal		6.9	2.3
Fumane Cave, A2-A1.	10775	Tool	Bladelet	0	Distal		5.7	1.7
Fumane Cave, A2-A1.	10776	Tool	Bladelet	0	Distal		6.3	1.8
Fumane Cave, A2-A1.	10777	Tool	Bladelet	0	Distal		7.6	4.1
Fumane Cave, A2-A1.	10778	Tool	Bladelet	0	Distal		7.6	1.7
Fumane Cave, A2-A1.	10779	Tool	Bladelet	0	Distal		7.4	1.8
Fumane Cave, A2-A1.	10780	Tool	Bladelet	0	Distal		9.4	2.2
Fumane Cave, A2-A1.	10781	Tool	Bladelet	0	Distal		5.6	1.8
Fumane Cave, A2-A1.	10782	Tool	Bladelet	0	Distal		5.5	1.8
Fumane Cave, A2-A1.	10783	Tool	Bladelet	0	Distal		6.2	1.2
Fumane Cave, A2-A1.	10784	Tool	Bladelet	0	Distal		5.8	1.3
Fumane Cave, A2-A1.	10785	Tool	Bladelet	0	Distal		4.5	0.9
Fumane Cave, A2-A1.	10786	Tool	Bladelet	0	Distal		6.4	2.2
Fumane Cave, A2-A1.	10787	Tool	Bladelet	0	Distal		5.7	1.4
Fumane Cave, A2-A1.	10788	Tool	Bladelet	0	Distal		5.7	1.6
Fumane Cave, A2-A1.	10789	Tool	Bladelet	0	Distal		6.2	2
Fumane Cave, A2-A1.	10790	Tool	Bladelet	0	Distal		9.2	2.5
Fumane Cave, A2-A1.	10791	Tool	Bladelet	0	Distal		4.1	1.1
Fumane Cave, A2-A1.	10792	Tool	Bladelet	0	Distal		3.2	0.8
Fumane Cave, A2-A1.	10793	Tool	Bladelet	0	Distal		5.1	1.4
Fumane Cave, A2-A1.	10794	Tool	Bladelet	0	Distal		6.9	1.8
Fumane Cave, A2-A1.	10795	Tool	Bladelet	0	Distal		5.3	1.5
Fumane Cave, A2-A1.	10796	Tool	Bladelet	0	Distal		6.7	1.6
Fumane Cave, A2-A1.	10797	Tool	Bladelet	0	Distal		7.4	2.1
Fumane Cave, A2-A1.	10798	Tool	Bladelet	0	Distal		4.7	1.3
Fumane Cave, A2-A1.	10799	Tool	Bladelet	0	Distal		5.6	1.2
Fumane Cave, A2-A1.	10800	Tool	Bladelet	0	Distal		4	1.3
Fumane Cave, A2-A1.	10801	Tool	Bladelet	0	Distal		3.5	1
Fumane Cave, A2-A1.	10802	Tool	Bladelet	0	Distal		4.5	1
Fumane Cave, A2-A1.	10803	Tool	Bladelet	0	Distal		4.3	0.9
Fumane Cave, A2-A1.	10804	Tool	Bladelet	0	Distal		7	1.8
Fumane Cave, A2-A1.	10805	Tool	Bladelet	0	Distal		5.1	0.8
Fumane Cave, A2-A1.	10806	Tool	Bladelet	0	Distal		4.4	0.8
Fumane Cave, A2-A1.	10807	Tool	Bladelet	0	Distal		5.8	1.1
Fumane Cave, A2-A1.	10808	Tool	Bladelet	0	Distal		6.2	1.6
Fumane Cave, A2-A1.	10809	Tool	Bladelet	0	Distal		4.2	0.9
Fumane Cave, A2-A1.	10810	Tool	Bladelet	0	Distal		3.3	1
Fumane Cave, A2-A1.	10811	Tool	Bladelet	0	Distal		7.2	2.3
Fumane Cave, A2-A1.	10812	Tool	Bladelet	0	Distal		7.2	2.1
Fumane Cave, A2-A1.	10813	Tool	Bladelet	0	Distal		7.3	1.6
Fumane Cave, A2-A1.	10814	Tool	Bladelet	0	Distal		4.6	1.1
Fumane Cave, A2-A1.	10815	Tool	Bladelet	0	Distal		3.4	1.1
Fumane Cave, A2-A1.	10816	Tool	Bladelet	0	Distal		4.6	1.2
Fumane Cave, A2-A1.	10817	Tool	Bladelet	0	Distal		4.5	1.4
Fumane Cave, A2-A1.	10818	Tool	Bladelet	0	Distal		3.2	1.6
Fumane Cave, A2-A1.	10819	Tool	Bladelet	0	Distal		5.2	1.2
Fumane Cave, A2-A1.	10820	Tool	Bladelet	0	Distal		5	1
Fumane Cave, A2-A1.	10821	Tool	Bladelet	0	Distal		3.9	1.3
Fumane Cave, A2-A1.	10822	Tool	Bladelet	0	Distal		5	1.7
Fumane Cave, A2-A1.	10823	Tool	Bladelet	0	Distal		6.5	2
Fumane Cave, A2-A1.	10824	Tool	Bladelet	0	Distal		4.8	1.7
Fumane Cave, A2-A1.	10825	Tool	Bladelet	0	Distal		3.8	0.9
Fumane Cave, A2-A1.	10826	Tool	Bladelet	0	Distal		5.4	1.6
Fumane Cave, A2-A1.	10827	Tool	Bladelet	0	Distal		7.3	2
Fumane Cave, A2-A1.	10828	Tool	Bladelet	0	Distal		7	2.7
Fumane Cave, A2-A1.	10829	Tool	Bladelet	0	Distal		5.9	1.6
Fumane Cave, A2-A1.	10830	Tool	Bladelet	0	Distal		6.6	1.3
Fumane Cave, A2-A1.	10831	Tool	Bladelet	0	Distal		5.8	1.4
Fumane Cave, A2-A1.	10832	Tool	Bladelet	0	Distal		8.5	1.9
Fumane Cave, A2-A1.	10833	Tool	Bladelet	0	Distal		9.8	1.2
Fumane Cave, A2-A1.	10834	Tool	Bladelet	0	Distal		5	1.6
Fumane Cave, A2-A1.	10835	Tool	Bladelet	0	Distal		6.4	1.9
Fumane Cave, A2-A1.	10836	Tool	Bladelet	0	Distal		8.2	1.2
Fumane Cave, A2-A1.	10837	Tool	Bladelet	0	Distal		6	1.2
Fumane Cave, A2-A1.	10838	Tool	Bladelet	0	Distal		4.5	1.2
Fumane Cave, A2-A1.	10839	Tool	Bladelet	0	Distal		5.8	1.9
Fumane Cave, A2-A1.	10840	Tool	Bladelet	0	Distal		6.2	1.9
Fumane Cave, A2-A1.	10841	Tool	Bladelet	0	Distal		8.9	2.2
Fumane Cave, A2-A1.	10842	Tool	Bladelet	0	Distal		9.3	2.4
Fumane Cave, A2-A1.	10843	Tool	Bladelet	0	Distal		6.2	1.9
Fumane Cave, A2-A1.	10844	Tool	Bladelet	0	Distal		7.8	1.4
Fumane Cave, A2-A1.	10845	Tool	Bladelet	0	Distal		5.5	1.1
Fumane Cave, A2-A1.	10846	Tool	Bladelet	0	Distal		3.9	0.7
Fumane Cave, A2-A1.	10847	Tool	Bladelet	0	Distal		8.2	1.1
Fumane Cave, A2-A1.	10848	Tool	Bladelet	0	Distal		8	2.1
Fumane Cave, A2-A1.	10849	Tool	Bladelet	0	Distal		6.6	2.1
Fumane Cave, A2-A1.	10850	Tool	Bladelet	0	Distal		4	0.7
Fumane Cave, A2-A1.	10851	Tool	Bladelet	0	Distal		7.4	1.9
Fumane Cave, A2-A1.	10852	Tool	Bladelet	0	Distal		6.7	1.9
Fumane Cave, A2-A1.	10853	Tool	Bladelet	0	Distal		6.2	2.1
Fumane Cave, A2-A1.	10854	Tool	Bladelet	0	Distal		5.2	1.8
Fumane Cave, A2-A1.	10855	Tool	Bladelet	0	Distal		5.9	1.6
Fumane Cave, A2-A1.	10856	Tool	Bladelet	0	Distal		5	1.5
Fumane Cave, A2-A1.	10857	Tool	Bladelet	0	Distal		9.2	2.9
Fumane Cave, A2-A1.	10858	Tool	Bladelet	0	Distal		5.4	1.3
Fumane Cave, A2-A1.	10859	Tool	Bladelet	0	Distal		7.1	2.1
Fumane Cave, A2-A1.	10860	Tool	Bladelet	0	Distal		6.5	2
Fumane Cave, A2-A1.	10861	Tool	Bladelet	0	Distal		5.4	2
Fumane Cave, A2-A1.	10862	Tool	Bladelet	0	Distal		9.8	3
Fumane Cave, A2-A1.	10863	Tool	Bladelet	0	Distal		7.1	2.5
Fumane Cave, A2-A1.	10864	Tool	Bladelet	0	Distal		6.7	1.9
Fumane Cave, A2-A1.	10865	Tool	Bladelet	0	Distal		7.2	2
Fumane Cave, A2-A1.	10866	Tool	Bladelet	0	Distal		5.2	1.4
Fumane Cave, A2-A1.	10867	Tool	Bladelet	0	Distal		9.1	2.2
Fumane Cave, A2-A1.	10868	Tool	Bladelet	0	Distal		6.2	2
Fumane Cave, A2-A1.	10869	Tool	Bladelet	0	Distal		7.3	1.6
Fumane Cave, A2-A1.	10870	Tool	Bladelet	0	Distal		7.5	2.1
Fumane Cave, A2-A1.	10871	Tool	Bladelet	0	Distal		4.1	1
Fumane Cave, A2-A1.	10872	Tool	Bladelet	0	Distal		8.2	1.8
Fumane Cave, A2-A1.	10873	Tool	Bladelet	0	Distal		5	1.6
Fumane Cave, A2-A1.	10874	Tool	Bladelet	0	Distal		7.7	2
Fumane Cave, A2-A1.	10875	Tool	Bladelet	0	Distal		5.2	1.2
Fumane Cave, A2-A1.	10876	Tool	Bladelet	0	Distal		5.9	1.9
Fumane Cave, A2-A1.	10877	Tool	Bladelet	0	Distal		6	1.2
Fumane Cave, A2-A1.	10878	Tool	Bladelet	0	Distal		7.3	2.7
Fumane Cave, A2-A1.	10879	Tool	Bladelet	0	Distal		7.6	2
Fumane Cave, A2-A1.	10880	Tool	Bladelet	0	Distal		6	1.7
Fumane Cave, A2-A1.	10881	Tool	Bladelet	0	Distal		8.7	2.1
Fumane Cave, A2-A1.	10882	Tool	Bladelet	0	Distal		4	1.2
Fumane Cave, A2-A1.	10883	Tool	Bladelet	0	Distal		3.9	0.8
Fumane Cave, A2-A1.	10884	Tool	Bladelet	0	Distal		6.2	1.5
Fumane Cave, A2-A1.	10885	Tool	Bladelet	0	Distal		5.6	1.1
Fumane Cave, A2-A1.	10886	Tool	Bladelet	0	Distal		5.9	1.3
Fumane Cave, A2-A1.	10887	Tool	Bladelet	0	Distal		4.9	1
Fumane Cave, A2-A1.	10888	Tool	Bladelet	0	Distal		5.9	1.3
Fumane Cave, A2-A1.	10889	Tool	Bladelet	0	Distal		6.1	0.9
Fumane Cave, A2-A1.	10890	Tool	Bladelet	0	Distal		3.5	1
Fumane Cave, A2-A1.	10891	Tool	Bladelet	0	Distal		8.7	1.7
Fumane Cave, A2-A1.	10892	Tool	Bladelet	0	Distal		6.4	1.8
Fumane Cave, A2-A1.	10893	Tool	Bladelet	0	Distal		5.6	1.2
Fumane Cave, A2-A1.	10894	Tool	Bladelet	0	Distal		6	1.5
Fumane Cave, A2-A1.	10895	Tool	Bladelet	0	Distal		5.7	1.4
Fumane Cave, A2-A1.	10896	Tool	Bladelet	0	Distal		7.2	1.3
Fumane Cave, A2-A1.	10897	Tool	Bladelet	0	Distal		5.7	1.9
Fumane Cave, A2-A1.	10898	Tool	Bladelet	0	Distal		5.5	1.7
Fumane Cave, A2-A1.	10899	Tool	Bladelet	0	Distal		6.6	1
Fumane Cave, A2-A1.	10900	Tool	Bladelet	0	Distal		8.2	2
Fumane Cave, A2-A1.	10901	Tool	Bladelet	0	Distal		8.3	2
Fumane Cave, A2-A1.	10902	Tool	Bladelet	0	Distal		7.8	3.3
Fumane Cave, A2-A1.	10903	Tool	Bladelet	0	Distal		5.3	1.7
Fumane Cave, A2-A1.	10904	Tool	Bladelet	0	Distal		8.4	1.1
Fumane Cave, A2-A1.	10905	Tool	Bladelet	0	Distal		7.3	1.4
Fumane Cave, A2-A1.	10906	Tool	Bladelet	0	Distal		4.2	1
Fumane Cave, A2-A1.	10907	Tool	Bladelet	0	Distal		7.6	1.7
Fumane Cave, A2-A1.	10908	Tool	Bladelet	0	Distal		6.7	1.8
Fumane Cave, A2-A1.	10909	Tool	Bladelet	0	Distal		8.5	2
Fumane Cave, A2-A1.	10910	Tool	Bladelet	0	Distal		8.2	1.9
Fumane Cave, A2-A1.	10911	Tool	Bladelet	0	Distal		5.6	1.4
Fumane Cave, A2-A1.	10912	Tool	Bladelet	0	Distal		9	2.2
Fumane Cave, A2-A1.	10913	Tool	Bladelet	0	Distal		6.3	1
Fumane Cave, A2-A1.	10914	Tool	Bladelet	0	Distal		3.3	0.8
Fumane Cave, A2-A1.	10915	Tool	Bladelet	0	Distal		8.3	3
Fumane Cave, A2-A1.	10916	Tool	Bladelet	0	Distal		6.9	2.1
Fumane Cave, A2-A1.	10917	Tool	Bladelet	0	Distal		8.2	1.8
Fumane Cave, A2-A1.	10918	Tool	Bladelet	0	Distal		9.6	3
Fumane Cave, A2-A1.	10919	Tool	Bladelet	0	Distal		8.1	2.5
Fumane Cave, A2-A1.	10920	Tool	Bladelet	0	Distal		7.9	1.8
Fumane Cave, A2-A1.	10921	Tool	Bladelet	0	Distal		10.2	2.5
Fumane Cave, A2-A1.	10922	Tool	Bladelet	0	Distal		7.1	1.8
Fumane Cave, A2-A1.	10923	Tool	Bladelet	0	Distal		6.9	1.6
Fumane Cave, A2-A1.	10924	Tool	Bladelet	0	Distal		8.1	3
Fumane Cave, A2-A1.	10925	Tool	Bladelet	0	Distal		8.2	1.8
Fumane Cave, A2-A1.	10926	Tool	Bladelet	0	Distal		6.2	1.5
Fumane Cave, A2-A1.	10927	Tool	Bladelet	0	Distal		7.4	1.5
Fumane Cave, A2-A1.	10928	Tool	Bladelet	0	Distal		9.6	2.1
Fumane Cave, A2-A1.	10929	Tool	Bladelet	0	Distal		4.9	1.1
Fumane Cave, A2-A1.	10930	Tool	Bladelet	0	Distal		9.8	2.4
Fumane Cave, A2-A1.	10931	Tool	Bladelet	0	Distal		8.6	2.5
Fumane Cave, A2-A1.	10932	Tool	Bladelet	0	Distal		7.2	2.2
Fumane Cave, A2-A1.	10933	Tool	Bladelet	0	Distal		8.1	2.5
Fumane Cave, A2-A1.	10934	Tool	Bladelet	0	Distal		6.4	1.3
Fumane Cave, A2-A1.	10935	Tool	Bladelet	0	Distal		8.2	2.7
Fumane Cave, A2-A1.	10936	Tool	Bladelet	0	Distal		5.2	1.4
Fumane Cave, A2-A1.	10937	Tool	Bladelet	0	Distal		7.1	1.9
Fumane Cave, A2-A1.	10938	Tool	Bladelet	0	Distal		4.1	0.8
Fumane Cave, A2-A1.	10939	Tool	Bladelet	0	Distal		6.5	1.2
Fumane Cave, A2-A1.	10940	Tool	Bladelet	0	Distal		5.5	1.3
Fumane Cave, A2-A1.	10941	Tool	Bladelet	0	Distal		9.2	2.4
Fumane Cave, A2-A1.	10942	Tool	Bladelet	0	Distal		9.8	1.6
Fumane Cave, A2-A1.	6610	Tool	Bladelet	0	Distal		6.7	2
Fumane Cave, A2-A1.	6609	Blank	Tablet	1-33%	Complete	38.6	19.1	6.4	2.7	2.1
Fumane Cave, A2-A1.	6608	Blank	Crested bladelet	0%	Mesio-distal		8.3	4.2
Fumane Cave, A2-A1.	6607	Blank	Technical flake	66-99%	Complete	56.9	25.4	22.4	3.5	2
Fumane Cave, A2-A1.	6606	Tool	Technical flake	1-33%	Complete	42.2	38.9	12.4	11.1	8
Fumane Cave, A2-A1.	6605	Tool	Semi-cortical blade	33-66%	Complete	62.3	23.1	10.7
Fumane Cave, A2-A1.	6604	Blank	Tablet	33-66%	Complete	31	32.5	7.6	7.3	5.1
Fumane Cave, A2-A1.	6603	Blank	Tablet	0%	Mesio-distal		29	12.6
Fumane Cave, A2-A1.	6602	Blank	Tablet	0%	Complete	32.3	33	8.6	10.6	6.2
Fumane Cave, A2-A1.	6601	Blank	Tablet	0%	Mesio-proximal		28.2	9.6	9.4	6.8
Fumane Cave, A2-A1.	6600	Blank	Tablet	0%	Mesio-distal		24.4	6.2
Fumane Cave, A2-A1.	6599	Blank	Tablet	0%	Mesio-proximal		23.4	5.4	7.6	4.4
Fumane Cave, A2-A1.	6598	Blank	Tablet	0%	Mesio-proximal		31	6.2	11.3	5.6
Fumane Cave, A2-A1.	6597	Blank	Tablet	0%	Mesio-proximal		28.1	5.1	8.5	3.7
Fumane Cave, A2-A1.	6596	Blank	Tablet	1-33%	Complete	44.2	29.1	8.3	12.1	4
Fumane Cave, A2-A1.	6595	Blank	Tablet	1-33%	Complete	37	29.5	7.2	6.7	3.6
Fumane Cave, A2-A1.	6594	Blank	Tablet	0%	Proximal		44.6	5.3	11.7	5.3
Fumane Cave, A2-A1.	6593	Blank	Tablet	1-33%	Complete	42.3	14.1	8	4.2	4.4
Fumane Cave, A2-A1.	6592	Blank	Tablet	0%	Complete	32.5	23.9	8.3	7.6	6.1
Fumane Cave, A2-A1.	6591	Blank	Tablet	0%	Proximal		45.5	13.4	26	11
Fumane Cave, A2-A1.	6590	Blank	Tablet	0%	Proximal		37.7	5.8	15.9	5.9
Fumane Cave, A2-A1.	6589	Blank	Tablet	1-33%	Mesio-proximal		29.2	4.8	10.9	2.5
Fumane Cave, A2-A1.	6588	Blank	Tablet	0%	Complete	28	39.2	14.5	14	14
Fumane Cave, A2-A1.	6587	Blank	Tablet	0%	Proximal		33.1	10	9	9.6
Fumane Cave, A2-A1.	6586	Blank	Tablet	1-33%	Complete	31	19.2	4
Fumane Cave, A2-A1.	6585	Blank	Tablet	0%	Complete	32.4	34	3.4	7.1	1.9
Fumane Cave, A2-A1.	6584	Blank	Tablet	0%	Mesio-proximal		31.5	10	8.8	4.8
Fumane Cave, A2-A1.	6583	Blank	Tablet	0%	Mesio-proximal		26.5	5.9	6	7.5
Fumane Cave, A2-A1.	6582	Blank	Tablet	0%	Mesio-proximal		32.6	5.4	9.5	4.8
Fumane Cave, A2-A1.	6581	Blank	Tablet	1-33%	Mesio-proximal		20	7.8	7.7	7.4
Fumane Cave, A2-A1.	6580	Blank	Tablet	1-33%	Mesio-proximal		28.8	6.5	8.2	5.7
Fumane Cave, A2-A1.	6579	Blank	Tablet	1-33%	Mesio-proximal		37	5.8	7.2	3.4
Fumane Cave, A2-A1.	6578	Blank	Tablet	1-33%	Complete	31.5	30.5	9.2	8.1	5
Fumane Cave, A2-A1.	6577	Blank	Tablet	0%	Mesio-proximal		38.8	7.8	3.9	2
Fumane Cave, A2-A1.	6576	Blank	Tablet	0%	Mesio-proximal		12.7	3.8
Fumane Cave, A2-A1.	6575	Blank	Tablet	0%	Mesio-proximal		28.8	7.5	11	6.3
Fumane Cave, A2-A1.	6574	Blank	Tablet	1-33%	Mesio-proximal		26.6	11.8	3.5	3.5
Fumane Cave, A2-A1.	6573	Blank	Tablet	0%	Proximal		25.7	4.8	11	4
Fumane Cave, A2-A1.	6572	Blank	Tablet	0%	Proximal		27.4	9.8	12.4	9.1
Fumane Cave, A2-A1.	6571	Blank	Tablet	1-33%	Mesio-proximal	23	24.4	9.5	8.2	5.8
Fumane Cave, A2-A1.	6570	Blank	Tablet	0%	Complete	24.6	28.3	6	7	4
Fumane Cave, A2-A1.	6569	Blank	Tablet	1-33%	Mesio-proximal	46	43	6	12.1	4.9
Fumane Cave, A2-A1.	6568	Blank	Tablet	1-33%	Mesio-proximal		46.2	18	21.4	14
Fumane Cave, A2-A1.	6567	Blank	Tablet	0%	Complete	38.4	47.2	13.5	20	11.5
Fumane Cave, A2-A1.	6566	Blank	Tablet	1-33%	Mesio-proximal	61.5	66.3	11.7	2.9	1.7
Fumane Cave, A2-A1.	6565	Blank	Tablet	0%	Mesio-proximal	68.5	41.3	14.5	22.6	11.7
Fumane Cave, A2-A1.	6564	Blank	Tablet	1-33%	Complete	47	47.4	12.6	21.3	9.4
Fumane Cave, A2-A1.	6563	Blank	Tablet	0%	Mesio-proximal		22.7	7.7	14.7	7.3
Fumane Cave, A2-A1.	6562	Blank	Tablet	0%	Mesio-proximal		29	9.2	11.8	9
Fumane Cave, A2-A1.	6561	Blank	Tablet	1-33%	Mesio-distal		19.2	6.6
Fumane Cave, A2-A1.	6560	Blank	Tablet	1-33%	Complete	32.3	24.6	6.6	12.2	6.4
Fumane Cave, A2-A1.	6559	Blank	Tablet	0%	Proximal		12.3	3.2	7	2.7
Fumane Cave, A2-A1.	6558	Blank	Tablet	0%	Proximal		17.4	3.7	8.5	3.4
Fumane Cave, A2-A1.	6557	Blank	Tablet	0%	Mesio-proximal	21.8	16.9	5.4	6.6	3
Fumane Cave, A2-A1.	6556	Blank	Tablet	1-33%	Complete	25.7	21.3	5	12.4	4
Fumane Cave, A2-A1.	6555	Blank	Tablet	0%	Mesio-proximal		17.3	5.6	11.5	5.5
Fumane Cave, A2-A1.	6554	Blank	Tablet	1-33%	Complete	25.7	18.3	5	3.7	1.8
Fumane Cave, A2-A1.	6553	Blank	Tablet	0%	Proximal		26.5	9	10.4	7
Fumane Cave, A2-A1.	6552	Blank	Tablet	0%	Mesial		9.6	7.5
Fumane Cave, A2-A1.	6551	Blank	Blade	0%	Mesio-proximal		14.7	2	2	1.5
Fumane Cave, A2-A1.	6550	Blank	Bladelet	0%	Mesial		11.1	1.3
Fumane Cave, A2-A1.	6549	Blank	Bladelet	0%	Mesial		9.5	1.9
Fumane Cave, A2-A1.	6548	Blank	Bladelet	0%	Mesio-proximal		8.4	2.3	2.6	0.9
Fumane Cave, A2-A1.	6547	Blank	Bladelet	0%	Proximal		7.4	1	3.8	1.3
Fumane Cave, A2-A1.	6546	Blank	Bladelet	0%	Mesial		7.9	2.4
Fumane Cave, A2-A1.	6545	Blank	Bladelet	0%	Mesial		10.5	2.5
Fumane Cave, A2-A1.	6544	Blank	Bladelet	0%	Proximal		8.4	1.9	2.2	1
Fumane Cave, A2-A1.	6543	Blank	Bladelet	0%	Mesial		9.1	1.5
Fumane Cave, A2-A1.	6542	Blank	Blade	0%	Mesial		18.1	3.1
Fumane Cave, A2-A1.	6541	Blank	Blade	0%	Mesio-proximal		12.9	3.6	2.3	1.3
Fumane Cave, A2-A1.	6540	Blank	Bladelet	0%	Mesial		5.3	0.8
Fumane Cave, A2-A1.	6539	Blank	Blade	0%	Mesial		12.8	2
Fumane Cave, A2-A1.	6538	Blank	Bladelet	0%	Mesial		11.3	1.8
Fumane Cave, A2-A1.	6537	Blank	Blade	0%	Mesio-distal		24.5	4.5
Fumane Cave, A2-A1.	6536	Blank	Bladelet	0%	Mesio-proximal		8.5	1.6	1.5	1.2
Fumane Cave, A2-A1.	6535	Blank	Blade	0%	Mesio-proximal		16.8	1.7	2	0.8
Fumane Cave, A2-A1.	6534	Blank	Cortical flake	66-99%	Complete	53	54	14.6	8	5
Fumane Cave, A2-A1.	6533	Blank	Blade	0%	Mesio-proximal		18.8	3.8	3.2	1.5
Fumane Cave, A2-A1.	6532	Blank	Blade	0%	Proximal		14.9	2.9	3.8	1.6
Fumane Cave, A2-A1.	6531	Blank	Bladelet	0%	Mesial		5.5	1.9
Fumane Cave, A2-A1.	6530	Blank	Bladelet	0%	Mesial		8.1	1.8
Fumane Cave, A2-A1.	6529	Blank	Blade	0%	Mesio-proximal		14.6	3	2.4	1
Fumane Cave, A2-A1.	6528	Blank	Blade	0%	Mesial		14.3	3.5
Fumane Cave, A2-A1.	6527	Blank	Bladelet	0%	Distal		6.8	1.5
Fumane Cave, A2-A1.	6526	Blank	Blade	0%	Mesial		15.9	1.9
Fumane Cave, A2-A1.	6525	Blank	Bladelet	0%	Mesio-proximal		9.7	2.9	2.7	1
Fumane Cave, A2-A1.	6524	Blank	Bladelet	0%	Mesial		7.1	1.9
Fumane Cave, A2-A1.	6523	Blank	Bladelet	0%	Mesio-proximal		8.3	1.6	1.1	0.2
Fumane Cave, A2-A1.	6522	Blank	Blade	0%	Mesial		19.5	4.6
Fumane Cave, A2-A1.	6521	Blank	Blade	0%	Mesial		21.2	4.3
Fumane Cave, A2-A1.	6520	Blank	Bladelet	0%	Mesio-proximal		11.6	2	2.6	1
Fumane Cave, A2-A1.	6519	Blank	Bladelet	0%	Mesial		5.5	1.6
Fumane Cave, A2-A1.	6518	Blank	Blade	0%	Mesial	62.8	25.8	7.6
Fumane Cave, A2-A1.	6517	Blank	Technical flake	0%	Complete	43	20.4	8.1	3	0.6
Fumane Cave, A2-A1.	6516	Blank	Lateral comma-like blade	0%	Mesio-distal		16.9	2.4
Fumane Cave, A2-A1.	6515	Blank	Technical flake	0%	Mesio-proximal		12.7	5.1	4.8	3.6
Fumane Cave, A2-A1.	6514	Blank	Technical flake	1-33%	Complete	42.1	21.4	9.7	5.2	2
Fumane Cave, A2-A1.	6513	Blank	Technical blade	1-33%	Mesio-distal		16.8	5.6
Fumane Cave, A2-A1.	6512	Blank	Lateral comma-like flake	1-33%	Mesio-distal		36.3	7.8
Fumane Cave, A2-A1.	6511	Blank	Technical flake	1-33%	Mesio-distal		33	14.2
Fumane Cave, A2-A1.	6510	Blank	Technical flake	0%	Mesio-proximal		28.2	12.6	3.5	1.7
Fumane Cave, A2-A1.	6509	Blank	Technical flake	1-33%	Complete	33.4	41.5	16	11	6
Fumane Cave, A2-A1.	6508	Blank	Cortical blade	100%	Almost-complete	68.7	24.3	6.8
Fumane Cave, A2-A1.	6507	Blank	Technical blade	0%	Mesio-distal		14.9	3.3
Fumane Cave, A2-A1.	6506	Blank	Bladelet	0%	Complete	23	8.7	2.9	6.2	2.7
Fumane Cave, A2-A1.	6505	Blank	Bladelet	0%	Complete	35.6	10.8	2.4	3.1	0.8
Fumane Cave, A2-A1.	6504	Blank	Blade	0%	Mesio-distal		12.1	2.5
Fumane Cave, A2-A1.	6503	Blank	Cortical flake	100%	Complete	43.3	39.2	6.6	6.1	2.9
Fumane Cave, A2-A1.	6502	Blank	Naturally backed blade	1-33%	Mesio-distal		15.5	4.1
Fumane Cave, A2-A1.	6501	Blank	Naturally backed blade	1-33%	Mesio-distal		26.8	3.8
Fumane Cave, A2-A1.	6500	Blank	Naturally backed blade	1-33%	Mesio-proximal		21.6	4.9	3.2	2.3
Fumane Cave, A2-A1.	6499	Blank	Blade	0%	Mesio-distal		18.9	5
Fumane Cave, A2-A1.	6498	Blank	Semi-cortical blade	1-33%	Mesial		24.3	7.5
Fumane Cave, A2-A1.	6497	Blank	Blade	0%	Mesio-proximal	62.7	22.8	6.2	6.1	1.8
Fumane Cave, A2-A1.	6496	Blank	Blade	0%	Mesial		17.7	5.1
Fumane Cave, A2-A1.	6495	Blank	Semi-cortical flake	33-66%	Mesio-proximal		32.8	6	12.5	5.6
Fumane Cave, A2-A1.	6494	Blank	Blade	0%	Mesio-distal		15.1	5.5
Fumane Cave, A2-A1.	6493	Blank	Blade	0%	Mesio-proximal		15.3	3.8	3.2	1
Fumane Cave, A2-A1.	6492	Blank	Cortical blade	100%	Mesio-distal		18.1	7.6
Fumane Cave, A2-A1.	6491	Blank	Blade	0%	Mesial		15.9	3.8
Fumane Cave, A2-A1.	6490	Blank	Blade	0%	Mesio-proximal		13.3	2	5.4	0.6
Fumane Cave, A2-A1.	6489	Blank	Blade	0%	Mesial		24.2	4.7
Fumane Cave, A2-A1.	6488	Blank	Naturally backed blade	1-33%	Mesio-proximal		26.9	7.7	3.8	2.2
Fumane Cave, A2-A1.	6487	Blank	Semi-cortical blade	1-33%	Complete	66.3	23	6.1	7.6	2.6
Fumane Cave, A2-A1.	6486	Blank	Flake	0%	Mesio-proximal		18.8	3.3	9.3	2
Fumane Cave, A2-A1.	6485	Blank	Blade	0%	Mesio-proximal		13.7	3.5	5.2	1.7
Fumane Cave, A2-A1.	6484	Blank	Blade	0%	Proximal		16.4	2.5	3	1.5
Fumane Cave, A2-A1.	6483	Blank	Blade	0%	Mesial		27.9	5.3
Fumane Cave, A2-A1.	6482	Blank	Bladelet	0%	Mesial		6.6	2.2
Fumane Cave, A2-A1.	6481	Blank	Blade	0%	Proximal		15.7	3.5	2.5	0.4
Fumane Cave, A2-A1.	6480	Blank	Cortical flake	100%	Mesio-proximal		27.9	5.3	8.6	3.4
Fumane Cave, A2-A1.	6479	Blank	Semi-cortical flake	1-33%	Mesio-proximal		28.3	5.1	11.2	5.3
Fumane Cave, A2-A1.	6478	Blank	Bladelet	0%	Mesio-proximal		11.2	3	5.3	1.3
Fumane Cave, A2-A1.	6477	Blank	Blade	0%	Mesio-proximal		16.4	3.2	3.3	1.4
Fumane Cave, A2-A1.	6476	Blank	Blade	0%	Proximal		21.4	4.7	8.5	5
Fumane Cave, A2-A1.	6475	Blank	Blade	0%	Mesio-proximal		24.3	6.1	4.4	1.8
Fumane Cave, A2-A1.	6474	Blank	Naturally backed blade	0%	Mesio-proximal		27	9	8.6	4.4
Fumane Cave, A2-A1.	6473	Blank	Blade	0%	Mesio-proximal		12.6	4.3	8.5	3.5
Fumane Cave, A2-A1.	6472	Blank	Blade	0%	Mesial		13.1	2.7
Fumane Cave, A2-A1.	6471	Blank	Blade	0%	Mesio-distal		17	3.4
Fumane Cave, A2-A1.	6470	Blank	Blade	0%	Mesial		30.6	5.5
Fumane Cave, A2-A1.	6469	Blank	Semi-cortical blade	33-66%	Mesial		18.3	4
Fumane Cave, A2-A1.	6468	Blank	Naturally backed blade	33-66%	Mesial		23.6	12
Fumane Cave, A2-A1.	6467	Blank	Blade	0%	Mesial		25.3	8.1
Fumane Cave, A2-A1.	6466	Blank	Blade	0%	Mesial		27.6	7
Fumane Cave, A2-A1.	6465	Blank	Semi-cortical blade	1-33%	Mesio-distal		25.8	6
Fumane Cave, A2-A1.	6464	Blank	Naturally backed blade	1-33%	Mesial		25.7	10.8
Fumane Cave, A2-A1.	6463	Blank	Blade	0%	Mesio-distal		21.3	5.3
Fumane Cave, A2-A1.	6462	Blank	Blade	0%	Mesial		26.8	9.3
Fumane Cave, A2-A1.	6461	Blank	Technical flake	0%	Complete	31.3	21	4.1	4.2	1.6
Fumane Cave, A2-A1.	6460	Blank	Neo-crested bladelet	0%	Mesio-distal		10.6	5.6
Fumane Cave, A2-A1.	6459	Blank	Crested blade	0%	Complete	35.4	14.3	7	4.1	1.3
Fumane Cave, A2-A1.	6458	Blank	Neo-crested blade	1-33%	Mesio-proximal		19.9	6	6.8	2.5
Fumane Cave, A2-A1.	6457	Blank	Crested blade	1-33%	Mesial		14.5	6
Fumane Cave, A2-A1.	6456	Blank	Crested blade	0%	Mesial		16.2	6.5
Fumane Cave, A2-A1.	6455	Blank	Crested secondary bladelet	0%	Mesial		8.2	5.7
Fumane Cave, A2-A1.	6454	Blank	Neo-crested blade	0%	Mesio-distal		16.1	7.6
Fumane Cave, A2-A1.	6453	Blank	Neo-crested blade	0%	Mesio-distal		20	6.5
Fumane Cave, A2-A1.	6452	Blank	Lateral comma-like bladelet	0%	Complete	27	10.3	2.6	1.6	0.2
Fumane Cave, A2-A1.	6451	Blank	Technical flake	1-33%	Mesio-proximal		28	10	8.1	1.7
Fumane Cave, A2-A1.	6450	Blank	Technical blade	1-33%	Complete	37.9	12.9	3.8	2.3	1.7
Fumane Cave, A2-A1.	6449	Blank	Crested blade	1-33%	Mesial		12.3	6.7
Fumane Cave, A2-A1.	6448	Blank	Technical flake	0%	Mesio-proximal		18.5	8
Fumane Cave, A2-A1.	6447	Blank	Crested bladelet	0%	Mesio-proximal		6.8	5.6	3.1	1.5
Fumane Cave, A2-A1.	6446	Blank	Crested flake	66-99%	Complete	33	18.9	7.9	2	1.5
Fumane Cave, A2-A1.	6445	Blank	Technical blade	0%	Mesio-proximal		26.3	5.6	2.6	1
Fumane Cave, A2-A1.	6444	Blank	Crested blade	0%	Mesio-distal		13.1	6.5
Fumane Cave, A2-A1.	6443	Blank	Crested blade	1-33%	Mesio-distal		20	10.3
Fumane Cave, A2-A1.	6442	Blank	Blade	0%	Complete	32.6	12.5	2.7	1.6	1.2
Fumane Cave, A2-A1.	6441	Blank	Neo-crested blade	0%	Mesio-proximal		15	4.8	1.5	0.5
Fumane Cave, A2-A1.	6440	Blank	Bladelet	0%	Complete	25	4.1	1	0.8	0.6
Fumane Cave, A2-A1.	6439	Blank	Neo-crested blade	0%	Mesio-distal		16.6	7.6
Fumane Cave, A2-A1.	6438	Blank	Crested bladelet	0%	Mesio-distal		6.6	3.3
Fumane Cave, A2-A1.	6437	Blank	Bladelet	0%	Complete	22.5	9.4	1.9	2.1	1.5
Fumane Cave, A2-A1.	6436	Blank	Crested blade	66-99%	Mesio-distal		13.4	7.8
Fumane Cave, A2-A1.	6435	Blank	Crested secondary bladelet	0%	Mesio-distal		9.2	4.7
Fumane Cave, A2-A1.	6434	Blank	Lateral comma-like blade	0%	Mesio-distal		17	3.9
Fumane Cave, A2-A1.	6433	Blank	Lateral comma-like blade	0%	Mesio-distal		14.1	3.1
Fumane Cave, A2-A1.	6432	Blank	Lateral comma-like blade	0%	Mesio-distal		16	4.5
Fumane Cave, A2-A1.	6431	Blank	Crested secondary blade	0%	Mesio-proximal		18.8	4.9	3.9	1.7
Fumane Cave, A2-A1.	6430	Blank	Semi-cortical blade	1-33%	Complete	44.7	12.6	3.6	5.6	1.3
Fumane Cave, A2-A1.	6429	Blank	Technical flake	1-33%	Complete	58.3	17.8	15	3.2	2
Fumane Cave, A2-A1.	6428	Blank	Technical flake	0%	Complete	49.8	41.2	14.4	6.8	2.8
Fumane Cave, A2-A1.	6427	Blank	Lateral comma-like blade	0%	Mesio-distal		25.5	7.1
Fumane Cave, A2-A1.	6426	Blank	Technical flake	1-33%	Complete	33.4	24.4	9.1	5.3	1.5
Fumane Cave, A2-A1.	6425	Blank	Technical bladelet	0%	Mesio-proximal		9.7	6.3	2	1.9
Fumane Cave, A2-A1.	6424	Blank	Technical flake	1-33%	Mesio-distal		35.6	14.5
Fumane Cave, A2-A1.	6423	Blank	Technical flake	0%	Complete	36	30.2	9.4	21.2	9.2
Fumane Cave, A2-A1.	6422	Blank	Technical blade	0%	Complete	54.1	20	10.5	19.5	9.1
Fumane Cave, A2-A1.	6421	Blank	Neo-crested blade	0%	Complete	43	14.6	9.1	2.9	1.1
Fumane Cave, A2-A1.	6420	Blank	Technical flake	1-33%	Mesio-proximal		58.7	17.5	40	16.3
Fumane Cave, A2-A1.	6419	Blank	Technical flake	1-33%	Complete	51.1	54.7	16.5	4.6	1.6
Fumane Cave, A2-A1.	6418	Blank	Technical blade	1-33%	Complete	44	18.5	7.3	5	2.7
Fumane Cave, A2-A1.	6417	Blank	Crested blade	1-33%	Mesio-proximal		20.4	9.7	7.1	2.2
Fumane Cave, A2-A1.	6416	Blank	Lateral comma-like blade	0%	Mesio-distal		13.3	4.6
Fumane Cave, A2-A1.	6415	Blank	Technical flake	66-99%	Complete	45	45.7	13.5	14	9.6
Fumane Cave, A2-A1.	6414	Blank	Technical flake	0%	Complete	38.7	27.6	10.5	6.3	6.5
Fumane Cave, A2-A1.	6412	Blank	Tablet	1-33%	Complete	41.9	37.4	16.4	11.9	8.7
Fumane Cave, A2-A1.	6411	Blank	Tablet	0%	Complete	29.6	36.3	20.6	10	17
Fumane Cave, A2-A1.	6410	Blank	Tablet	0%	Almost-complete	33	32.6	14.1
Fumane Cave, A2-A1.	6409	Blank	Technical flake	0%	Complete	30.8	27.3	13	4.1	3.7
Fumane Cave, A2-A1.	6408	Blank	Technical flake	0%	Complete	31	23	12	16.9	12.8
Fumane Cave, A2-A1.	6407	Blank	Technical flake	0%	Complete	32.6	32.1	13.4	12.1	5.4
Fumane Cave, A2-A1.	6406	Blank	Technical flake	1-33%	Complete	36.2	21.3	31.8
Fumane Cave, A2-A1.	6405	Blank	Technical flake	33-66%	Complete	47.2	33.7	28.8	11.3	6.9
Fumane Cave, A2-A1.	6404	Tool	Semi-cortical flake	1-33%	Complete	33.4	50	23.3
Fumane Cave, A2-A1.	6403	Tool	Cortical blade	100%	Complete	52	27.4	14.3	4.3	2.6
Fumane Cave, A2-A1.	6402	Tool	Crested blade	1-33%	Complete	87.5	20.3	23.5	6	5.5
Fumane Cave, A2-A1.	6401	Blank	Lateral comma-like blade	0%	Complete	58.8	12.3	5.5	4.8	1.9
Fumane Cave, A2-A1.	6400	Blank	Tablet	0%	Complete	28.6	33.7	5.7	5.1	3.5
Fumane Cave, A2-A1.	6399	Tool	Bladelet	0%	Mesio-proximal		6.2	1	1.8	0.2
Fumane Cave, A2-A1.	6398	Tool	Bladelet	0%	Mesial		7.8	1.8
Fumane Cave, A2-A1.	6397	Tool	Bladelet	0%	Mesio-proximal		5.3	1.3	0.2	0.2
Fumane Cave, A2-A1.	6396	Tool	Bladelet	0%	Mesial		5.1	1.4
Fumane Cave, A2-A1.	6395	Tool	Bladelet	0%	Complete	31.9	7.3	2	1.6	0.8
Fumane Cave, A2-A1.	6394	Tool	Bladelet	0%	Mesio-distal		6	1.1
Fumane Cave, A2-A1.	6393	Tool	Bladelet	0%	Mesio-distal		5.8	1.4
Fumane Cave, A2-A1.	6392	Tool	Bladelet	0%	Mesial		6.9	1.1
Fumane Cave, A2-A1.	6391	Blank	Flake	100%	Complete	15.8	22	3.8	10.5	2.2
Fumane Cave, A2-A1.	6390	Blank	Flake	0%	Mesio-proximal		26.8	4.3	13.6	5.6
Fumane Cave, A2-A1.	6389	Blank	Blade	0%	Complete	36.2	13.1	4.1	2.8	1
Fumane Cave, A2-A1.	6388	Blank	Crested secondary bladelet	0%	Complete	32	7.9	3.1	2.7	1.2
Fumane Cave, A2-A1.	6387	Blank	Lateral comma-like blade	100%	Complete	64.4	29.4	8.1	7.7	4.9
Fumane Cave, A2-A1.	6386	Blank	Cortical blade	100%	Mesio-proximal		27.1	9.5	7.4	3.7
Fumane Cave, A2-A1.	6385	Blank	Bladelet	0%	Mesial		6.7	1.2
Fumane Cave, A2-A1.	6384	Blank	Bladelet	0%	Mesial		11.5	2.1
Fumane Cave, A2-A1.	6383	Blank	Blade	0%	Mesial		12.7	2.2
Fumane Cave, A2-A1.	6382	Blank	Blade	0%	Complete	47.8	14.6	2.7	4	1.4
Fumane Cave, A2-A1.	6381	Blank	Bladelet	0%	Complete	20.2	7.9	1.2	3.1	1.2
Fumane Cave, A2-A1.	6380	Blank	Bladelet	0%	Mesial		3.9	0.9
Fumane Cave, A2-A1.	6379	Blank	Bladelet	0%	Mesio-proximal		6.4	1	2.8	1
Fumane Cave, A2-A1.	6378	Blank	Bladelet	0%	Mesio-proximal		9.5	1.9	1.8	1.1
Fumane Cave, A2-A1.	6377	Tool	Bladelet	0%	Mesio-distal		6	1.9
Fumane Cave, A2-A1.	6376	Blank	Bladelet	0%	Mesio-distal		10.5	2.9
Fumane Cave, A2-A1.	6375	Blank	Bladelet	0%	Mesial		10.5	2.2
Fumane Cave, A2-A1.	6374	Blank	Blade	0%	Complete	49.5	16.2	4.4	3.1	1.8
Fumane Cave, A2-A1.	6373	Blank	Technical bladelet	0%	Mesio-proximal		11.2	2.8	2.9	1.2
Fumane Cave, A2-A1.	6372	Blank	Blade	0%	Mesio-proximal		17.4	2.5	4.8	1.6
Fumane Cave, A2-A1.	6371	Blank	Cortical flake	100%	Complete	63.5	41.8	10.4	4.8	3.1
Fumane Cave, A2-A1.	6370	Tool	Cortical blade	100%	Mesial		16.9	4.6
Fumane Cave, A2-A1.	6369	Tool	Bladelet	0%	Mesial		6.8	2.4
Fumane Cave, A2-A1.	6368	Tool	Semi-cortical flake	1-33%	Complete	61	56	19.5	42	13
Fumane Cave, A2-A1.	6367	Tool	Neo-crested blade	0%	Complete	75.2	18.1	7
Fumane Cave, A2-A1.	6366	Blank	Semi-cortical blade	33-66%	Complete	57	22.1	11.3	2.2	1.9
Fumane Cave, A2-A1.	6365	Blank	Tablet	0%	Complete	30	47.9	19.6	16.8	6.2
Fumane Cave, A2-A1.	6364	Blank	Debordant flake	0%	Complete	28.3	26.5	8.4	6.8	7.1
Fumane Cave, A2-A1.	6363	Tool	Semi-cortical flake	1-33%	Complete	41	40.3	12.3
Fumane Cave, A2-A1.	6362	Blank	Blade	0%	Mesio-proximal		17.7	5.9	6.4	4.5
Fumane Cave, A2-A1.	6361	Tool	Semi-cortical flake	33-66%	Complete	26.2	33.1	13
Fumane Cave, A2-A1.	6359	Blank	Blade	0%	Complete	45.5	17	3.6	3.7	1.3
Fumane Cave, A2-A1.	6358	Tool	Blade	0%	Complete	59	13.6	3.9	4.2	1.5
Fumane Cave, A2-A1.	6357	Blank	Blade	0%	Complete	43	19.5	4.3	11.8	2.8
Fumane Cave, A2-A1.	6356	Tool	Blade	0%	Mesio-proximal		15.7	2.5	2.4	0.7
Fumane Cave, A2-A1.	6355	Tool	Semi-cortical blade	1-33%	Complete	62	28.6	6.5
Fumane Cave, A2-A1.	6354	Blank	Naturally backed blade	1-33%	Complete	46.4	20	5.4	4.9	2.8
Fumane Cave, A2-A1.	6353	Tool	Blade	0%	Mesial		18	5.5
Fumane Cave, A2-A1.	6352	Tool	Naturally backed blade	33-66%	Mesio-proximal		17.3	8.3	2.9	1.1
Fumane Cave, A2-A1.	6351	Tool	Naturally backed blade	1-33%	Mesio-proximal		27.2	8.4	3.1	1.9
Fumane Cave, A2-A1.	6350	Tool	Blade	0%	Distal		18.6	4.9
Fumane Cave, A2-A1.	6349	Blank	Crested blade	33-66%	Complete	49	12.8	7.8	1.5	1
Fumane Cave, A2-A1.	6348	Tool	Technical blade	1-33%	Complete	71.1	22.8	4.9	0.8	0.7
Fumane Cave, A2-A1.	6347	Tool	Cortical flake	100%	Complete	42.1	43.4	7	3	2
Fumane Cave, A2-A1.	6346	Tool	Cortical blade	100%	Complete	55.5	23.9	9.5	5.9	4.5
Fumane Cave, A2-A1.	6344	Blank	Technical flake	0%	Mesio-distal		30.3	13.6
Fumane Cave, A2-A1.	6343	Tool	Bladelet	0%	Mesio-proximal		9.6	3.3
Fumane Cave, A2-A1.	6342	Tool	Blade	0%	Mesio-distal		23	3.3
Fumane Cave, A2-A1.	6341	Tool	Semi-cortical blade	1-33%	Mesio-distal		18.5	3.3
Fumane Cave, A2-A1.	6340	Blank	Technical flake	1-33%	Complete	39.2	14.4	12.4
Fumane Cave, A2-A1.	6339	Tool	Blade	0%	Complete	54.9	13.1	4	3.1	1.4
Fumane Cave, A2-A1.	6338	Tool	Tablet	0%	Complete	23.2	28.8	9.7	9.4	7.5
Fumane Cave, A2-A1.	6337	Tool	Blade	0%	Distal		12.1	4.3
Fumane Cave, A2-A1.	6336	Blank	Crested blade	0%	Mesio-distal		13.6	7.2
Fumane Cave, A2-A1.	6335	Blank	Blade	0%	Complete	50	15	4.1	3.4	1.2
Fumane Cave, A2-A1.	6334	Tool	Bladelet	0%	Complete	25.1	5.5	1.5	2.3	0.5
Fumane Cave, A2-A1.	6333	Tool	Debordant flake	1-33%	Mesio-distal		24.3	6.8
Fumane Cave, A2-A1.	6332	Tool	Flake	0%	Proximal		28.7	6.3
Fumane Cave, A2-A1.	6331	Tool	Undetermined	1-33%	Distal		12.8	9
Fumane Cave, A2-A1.	6330	Tool	Flake	0%	Distal		31.6	11
Fumane Cave, A2-A1.	6329	Tool	Semi-cortical blade	1-33%	Mesio-distal		29	5.1
Fumane Cave, A2-A1.	6328	Tool	Semi-cortical blade	33-66%	Mesio-proximal		38.9	14.7
Fumane Cave, A2-A1.	6327	Tool	Debordant flake	1-33%	Mesio-distal		27.8	14
Fumane Cave, A2-A1.	6326	Tool	Cortical flake	100%	Mesio-proximal		37.7	12.7
Fumane Cave, A2-A1.	6325	Tool	Neo-crested flake	0%	Mesio-distal		28.5	17.2
Fumane Cave, A2-A1.	6324	Tool	Flake	0%	Complete	22.6	14.9	4.9	4.3	0.7
Fumane Cave, A2-A1.	6323	Tool	Flake	0%	Complete	23.4	21.2	8.2
Fumane Cave, A2-A1.	6322	Tool	Flake	0%	Complete	27.5	27.1	11.4	5.3	1.7
Fumane Cave, A2-A1.	6321	Tool	Flake	0%	Complete	40.8	30.7	7.8
Fumane Cave, A2-A1.	6320	Tool	Semi-cortical flake	1-33%	Complete	40	24.3	7.6	4.9	4.3
Fumane Cave, A2-A1.	6319	Tool	Semi-cortical flake	1-33%	Complete	41.4	29.7	6.5
Fumane Cave, A2-A1.	6318	Tool	Blade	0%	Mesio-distal		18.7	5.5
Fumane Cave, A2-A1.	6317	Tool	Technical flake	1-33%	Complete	30.7	30.2	13.7	30.4	9.2
Fumane Cave, A2-A1.	6316	Tool	Flake	0%	Mesio-distal		26	6.1
Fumane Cave, A2-A1.	6315	Tool	Flake	0%	Complete	44.3	38.7	10
Fumane Cave, A2-A1.	6314	Tool	Semi-cortical flake	1-33%	Mesio-distal		37.4	11.4
Fumane Cave, A2-A1.	6313	Tool	Flake	0%	Complete	30.9	35.1	12.9	17	9.9
Fumane Cave, A2-A1.	6312	Tool	Cortical blade	66-99%	Mesio-distal		21.3	8.2
Fumane Cave, A2-A1.	6311	Tool	Flake	0%	Complete	38.6	26.1	5.5	6.6	2.4
Fumane Cave, A2-A1.	6310	Tool	Flake	0%	Complete	27.3	26.2	8.8
Fumane Cave, A2-A1.	6309	Tool	Flake	0%	Complete	47.9	34.3	7.3	8	6.2
Fumane Cave, A2-A1.	6308	Tool	Technical flake	33-66%	Mesio-distal		32.9	12
Fumane Cave, A2-A1.	6307	Tool	Cortical flake	66-99%	Complete	46.7	30.9	9.3	6.8	3.8
Fumane Cave, A2-A1.	6306	Tool	Semi-cortical flake	1-33%	Complete	35.6	29.2	6.3	1	0.8
Fumane Cave, A2-A1.	6305	Tool	Semi-cortical flake	66-99%	Mesio-proximal		21.3	7
Fumane Cave, A2-A1.	6304	Tool	Technical flake	1-33%	Complete	41	21.4	6.6	4.9	0.6
Fumane Cave, A2-A1.	6303	Tool	Semi-cortical flake	1-33%	Complete	30.1	29.1	16
Fumane Cave, A2-A1.	6302	Tool	Technical flake	1-33%	Complete	35.6	23.2	14.4
Fumane Cave, A2-A1.	6301	Tool	Semi-cortical flake	1-33%	Complete	34.6	43.9	16	32.7	12.1
Fumane Cave, A2-A1.	6300	Tool	Semi-cortical flake	33-66%	Mesio-distal		33	13.9
Fumane Cave, A2-A1.	6299	Tool	Flake	0%	Complete	29.3	28.6	17.4	15.9	11.3
Fumane Cave, A2-A1.	6298	Tool	Tablet	1-33%	Complete	40	40.4	15.6	11.9	6.6
Fumane Cave, A2-A1.	6297	Tool	Crested flake	1-33%	Complete	56.8	32.8	13.9
Fumane Cave, A2-A1.	6296	Tool	Flake	0%	Distal		34	16.4
Fumane Cave, A2-A1.	6295	Tool	Cortical flake	66-99%	Complete	43	39.2	16.2	26.7	4.2
Fumane Cave, A2-A1.	6294	Tool	Cortical flake	66-99%	Complete	43.4	35.3	17.1
Fumane Cave, A2-A1.	6293	Tool	Semi-cortical flake	1-33%	Complete	45.5	51	13.2
Fumane Cave, A2-A1.	6292	Tool	Flake	0%	Mesio-distal		44.9	23.2
Fumane Cave, A2-A1.	6291	Tool	Crested flake	1-33%	Complete	51.6	34.3	13.2	6.3	0.7
Fumane Cave, A2-A1.	6290	Tool	Debordant flake	1-33%	Mesio-distal		29.3	17.8
Fumane Cave, A2-A1.	6289	Tool	Bladelet	0%	Complete	28.4	10.2	3.9
Fumane Cave, A2-A1.	6288	Tool	Neo-crested blade	0%	Mesio-distal		20.4	8.4
Fumane Cave, A2-A1.	6287	Tool	Blade	0%	Mesio-distal		17.7	6.6
Fumane Cave, A2-A1.	6286	Tool	Blade	0%	Mesio-distal		20.1	6.7
Fumane Cave, A2-A1.	6285	Tool	Technical blade	0%	Mesio-distal		23	6.6
Fumane Cave, A2-A1.	6284	Tool	Blade	0%	Mesio-distal		18.8	4.7
Fumane Cave, A2-A1.	6283	Tool	Neo-crested blade	0%	Mesio-distal		13.6	6
Fumane Cave, A2-A1.	6282	Tool	Blade	0%	Complete	59.2	24.5	8.9	5.3	2.3
Fumane Cave, A2-A1.	6281	Tool	Semi-cortical blade	1-33%	Complete	43.6	20.9	6.5
Fumane Cave, A2-A1.	6280	Tool	Semi-cortical blade	33-66%	Mesio-distal		26.2	11.6
Fumane Cave, A2-A1.	6279	Tool	Blade	0%	Complete	54.2	26.6	6.2	4.6	1.8
Fumane Cave, A2-A1.	6278	Tool	Semi-cortical blade	33-66%	Complete	70.4	21.1	7	3.4	2
Fumane Cave, A2-A1.	6277	Tool	Crested secondary blade	0%	Mesio-distal		19.6	6.4
Fumane Cave, A2-A1.	6276	Tool	Blade	0%	Mesio-distal		28.1	5.9
Fumane Cave, A2-A1.	6275	Tool	Blade	0%	Complete	58.8	23.3	5.8	3.2	1.3
Fumane Cave, A2-A1.	6274	Tool	Flake	0%	Mesio-proximal		29.6	10.2
Fumane Cave, A2-A1.	6273	Tool	Semi-cortical blade	1-33%	Complete	50	28.7	10
Fumane Cave, A2-A1.	6272	Tool	Blade	0%	Complete	64.8	24.2	6.7
Fumane Cave, A2-A1.	6271	Tool	Blade	0%	Complete	72.9	25.4	6.5	3.5	1.3
Fumane Cave, A2-A1.	6270	Tool	Naturally backed blade	66-99%	Complete	75.1	29.2	10.1	1.8	2.8
Fumane Cave, A2-A1.	6269	Tool	Lateral comma-like blade	0%	Complete	110	34.2	12.1	9.1	3.3
Fumane Cave, A2-A1.	6268	Tool	Blade	0%	Complete	120	34.1	9.5
Fumane Cave, A2-A1.	6267	Tool	Technical blade	0%	Complete	58.7	27.3	5.2	0.7	0.7
Fumane Cave, A2-A1.	6266	Tool	Undetermined	0%	Distal		24.4	5.2
Fumane Cave, A2-A1.	6265	Tool	Undetermined	0%	Distal		24.2	8.6
Fumane Cave, A2-A1.	6264	Tool	Neo-crested blade	0%	Complete	75.6	18.2	8.4	3.9	1.1
Fumane Cave, A2-A1.	6263	Tool	Cortical blade	66-99%	Distal		14.7	3.3
Fumane Cave, A2-A1.	6262	Tool	Blade	0%	Mesio-distal		16.7	9.1
Fumane Cave, A2-A1.	6261	Tool	Semi-cortical flake	1-33%	Distal		30	12.1
Fumane Cave, A2-A1.	6260	Tool	Blade	0%	Mesio-distal		25	6
Fumane Cave, A2-A1.	6259	Tool	Naturally backed blade	1-33%	Distal		28.1	8
Fumane Cave, A2-A1.	6258	Tool	Blade	0%	Mesio-distal		32.1	8.1
Fumane Cave, A2-A1.	6257	Tool	Blade	0%	Mesio-distal		24.1	4.1
Fumane Cave, A2-A1.	6256	Tool	Naturally backed blade	0%	Distal		18.2	8.2
Fumane Cave, A2-A1.	6255	Tool	Semi-cortical blade	1-33%	Distal		20.2	5.5
Fumane Cave, A2-A1.	6254	Tool	Blade	0%	Distal		17.1	4.5
Fumane Cave, A2-A1.	6253	Tool	Technical blade	0%	Complete	46.8	16.5	4.4	4.6	2
Fumane Cave, A2-A1.	6252	Blank	Neo-crested blade	1-33%	Mesio-distal		12.1	8.4
Fumane Cave, A2-A1.	6251	Tool	Blade	0%	Complete	62	30.7	4.6	5.8	2
Fumane Cave, A2-A1.	6250	Tool	Semi-cortical blade	33-66%	Complete	55.8	28.8	7.4	5.4	1.8
Fumane Cave, A2-A1.	6249	Tool	Blade	0%	Mesio-distal		23	5.7
Fumane Cave, A2-A1.	6248	Tool	Blade	0%	Mesio-proximal		19.8	3.6	3.2	0.7
Fumane Cave, A2-A1.	6247	Tool	Blade	0%	Mesio-distal		20.3	6.3
Fumane Cave, A2-A1.	6246	Tool	Blade	0%	Mesio-distal		24.3	6.8
Fumane Cave, A2-A1.	6245	Blank	Blade	0%	Mesio-proximal		19	3.5
Fumane Cave, A2-A1.	6244	Tool	Flake	0%	Complete	75.5	38	13
Fumane Cave, A2-A1.	6243	Tool	Neo-crested blade	0%	Complete	61	22.1	14.1	4.5	3
Fumane Cave, A2-A1.	6242	Tool	Naturally backed blade	1-33%	Complete	49	20.8	7.7
Fumane Cave, A2-A1.	6241	Tool	Cortical blade	100%	Complete	53.6	23.2	12.3
Fumane Cave, A2-A1.	6240	Tool	Blade	0%	Complete	52.8	24.3	9.9	2.9	1.6
Fumane Cave, A2-A1.	6239	Tool	Semi-cortical blade	1-33%	Complete	42.8	22.6	9.2
Fumane Cave, A2-A1.	6238	Tool	Technical blade	1-33%	Mesio-distal		20.9	8.3
Fumane Cave, A2-A1.	6237	Tool	Crested secondary blade	0%	Mesio-distal		22.2	10.4
Fumane Cave, A2-A1.	6232	Tool	Crested blade	1-33%	Mesio-distal	39.6	21.2	13
Fumane Cave, A2-A1.	6231	Tool	Semi-cortical blade	1-33%	Complete	92.2	40	12.5
Fumane Cave, A2-A1.	6230	Tool	Blade	0%	Distal		38.9	7
Fumane Cave, A2-A1.	6229	Tool	Blade	0%	Mesio-distal	49.4	29.8	6.9
Fumane Cave, A2-A1.	6228	Tool	Blade	0%	Mesio-proximal		21.5	4.5	4.4	0.2
Fumane Cave, A2-A1.	6227	Tool	Semi-cortical blade	1-33%	Complete	48.7	21.4	5	6.2	1.1
Fumane Cave, A2-A1.	6226	Tool	Blade	0%	Mesio-distal	45.8	26.1	4.8
Fumane Cave, A2-A1.	6225	Blank	Technical flake	1-33%	Complete	38	30.6	16.8	9.3	5.1
Fumane Cave, A2-A1.	6224	Tool	Debordant flake	1-33%	Mesio-proximal		31.7	12	10	7
Fumane Cave, A2-A1.	6223	Tool	Technical flake	0%	Complete	47.6	38.8	20.5	27.2	18
Fumane Cave, A2-A1.	6222	Blank	Tablet	1-33%	Complete	45.2	24.5	25.6	18	11
Fumane Cave, A2-A1.	6221	Blank	Technical flake	0%	Complete	28	33.4	18.5	13	7
Fumane Cave, A2-A1.	6220	Tool	Cortical flake	66-99%	Complete	40.7	51.1	7.6	1.6	0.7
Fumane Cave, A2-A1.	6219	Tool	Blade	0%	Mesio-distal	50.7	19	4.3
Fumane Cave, A2-A1.	6218	Tool	Blade	0%	Mesial		23.5	5.5
Fumane Cave, A2-A1.	6217	Tool	Semi-cortical flake	33-66%	Mesio-distal		24.1	7.7
Fumane Cave, A2-A1.	6216	Tool	Blade	0%	Mesial		18.9	4
Fumane Cave, A2-A1.	6215	Tool	Flake	0%	Mesial		18.2	6
Fumane Cave, A2-A1.	6214	Tool	Flake	0%	Mesial		25.1	5.6
Fumane Cave, A2-A1.	6213	Tool	Blade	1-33%	Mesial		18.4	4.3
Fumane Cave, A2-A1.	6212	Tool	Flake	0%	Mesio-proximal	23.8	33.7	5.2	3.8	1.2
Fumane Cave, A2-A1.	6211	Tool	Flake	0%	Mesio-proximal	26.7	31.5	8.1	6.5	2.6
Fumane Cave, A2-A1.	6210	Tool	Blade	0%	Mesio-proximal		17.5	5.3	4	1.8
Fumane Cave, A2-A1.	6209	Tool	Blade	0%	Proximal		20.6	6.3	4.9	3.1
Fumane Cave, A2-A1.	6208	Tool	Naturally backed blade	1-33%	Mesial		12.1	2.7
Fumane Cave, A2-A1.	6207	Tool	Blade	0%	Mesio-proximal		18.7	4.8	5.6	4.5
Fumane Cave, A2-A1.	6206	Tool	Blade	0%	Mesial		14.9	4.3
Fumane Cave, A2-A1.	6205	Tool	Blade	0%	Mesio-proximal		13.6	4.1	3.9	0.9
Fumane Cave, A2-A1.	6204	Tool	Bladelet	0%	Mesial		7.1	1.9
Fumane Cave, A2-A1.	6203	Blank	Bladelet	0%	Complete	16	5	1.1	2.5	0.2
Fumane Cave, A2-A1.	6202	Blank	Crested flake	1-33%	Complete	31.2	11.7	5.3	4.1	1.7
Fumane Cave, A2-A1.	6201	Blank	Bladelet	0%	Complete	26.6	9.7	2.8	3.1	0.5
Fumane Cave, A2-A1.	6200	Tool	Bladelet	0%	Mesio-proximal		7.8	1.7	0.2	0.2
Fumane Cave, A2-A1.	6199	Tool	Bladelet	0%	Mesio-distal		6.6	2.1
Fumane Cave, A2-A1.	6198	Tool	Bladelet	0%	Mesial		6	2
Fumane Cave, A2-A1.	6197	Tool	Bladelet	0%	Mesial		4.6	1
Fumane Cave, A2-A1.	6196	Tool	Bladelet	0%	Mesial		5	1.7
Fumane Cave, A2-A1.	6195	Tool	Bladelet	0%	Mesio-distal		4.5	1.7
Fumane Cave, A2-A1.	6194	Tool	Bladelet	0%	Mesial		5.5	1
Fumane Cave, A2-A1.	6193	Tool	Bladelet	0%	Mesial		5.5	0.9
Fumane Cave, A2-A1.	6192	Tool	Bladelet	0%	Mesio-proximal		8.1	2.1	4.5	0.3
Fumane Cave, A2-A1.	6191	Tool	Bladelet	0%	Mesial		4.7	1.6
Fumane Cave, A2-A1.	6190	Tool	Bladelet	0%	Mesial		6	1.1
Fumane Cave, A2-A1.	6189	Tool	Bladelet	0%	Mesial		5.3	2
Fumane Cave, A2-A1.	6188	Tool	Bladelet	0%	Mesial		4.4	2
Fumane Cave, A2-A1.	6187	Tool	Bladelet	0%	Mesial		3.8	1
Fumane Cave, A2-A1.	6186	Tool	Bladelet	0%	Complete	21.3	5.1	1.1	1.8	0.8
Fumane Cave, A2-A1.	6185	Tool	Bladelet	0%	Mesial		5.4	0.8
Fumane Cave, A2-A1.	6184	Blank	Technical flake	0%	Complete	38	22.9	10.9	6.9	2.3
Fumane Cave, A2-A1.	6183	Blank	Bladelet	0%	Mesio-proximal		9.3	2.1	2	0.5
Fumane Cave, A2-A1.	6182	Blank	Semi-cortical flake	1-33%	Complete	29	24	5.5	5.3	2.9
Fumane Cave, A2-A1.	6181	Blank	Semi-cortical blade	1-33%	Mesio-proximal	67	19	3.6	5.7	2.2
Fumane Cave, A2-A1.	6180	Blank	Crested blade	0%	Complete	58	14.9	9.2	2.7	1
Fumane Cave, A2-A1.	6179	Blank	Flake	1-33%	Complete	29.3	24.2	13.9	19	12.7
Fumane Cave, A2-A1.	6178	Blank	Semi-cortical flake	1-33%	Proximal		13.9	6	9	6.5
Fumane Cave, A2-A1.	6177	Blank	Crested secondary blade	1-33%	Complete	35.5	12.6	6	3.4	2.1
Fumane Cave, A2-A1.	6176	Blank	Bladelet	0%	Complete	23.4	7.3	1.2	1.8	1
Fumane Cave, A2-A1.	6175	Blank	Semi-cortical bladelet	1-33%	Complete	20	5.2	1.7	2.8	1.4
Fumane Cave, A2-A1.	6174	Blank	Bladelet	0%	Complete	17.6	4.2	1.2	0.2	0.2
Fumane Cave, A2-A1.	6173	Blank	Technical blade	0%	Almost-complete	34.6	12.4	2.3	3.7	1.7
Fumane Cave, A2-A1.	6172	Blank	Bladelet	0%	Complete	23	7	1.4	3.2	0.2
Fumane Cave, A2-A1.	6171	Blank	Bladelet	0%	Complete	22.3	5.8	1.8	2.4	1.1
Fumane Cave, A2-A1.	6170	Blank	Bladelet	0%	Complete	28.5	10.2	1.4	2.3	0.2
Fumane Cave, A2-A1.	6169	Blank	Bladelet	0%	Complete	30	9.3	1.9	2.2	0.4
Fumane Cave, A2-A1.	6168	Blank	Bladelet	0%	Complete	32	10.3	2.2	4.4	1.2
Fumane Cave, A2-A1.	6167	Blank	Semi-cortical blade	1-33%	Complete	44	17.2	4.6	2.4	0.7
Fumane Cave, A2-A1.	6166	Blank	Technical bladelet	1-33%	Complete	36	10.7	1.9	2.7	1.2
Fumane Cave, A2-A1.	6165	Blank	Semi-cortical bladelet	1-33%	Complete	33.7	7.7	1.6	1.8	0.3
Fumane Cave, A2-A1.	6164	Blank	Bladelet	0%	Complete	27	9.3	2.2	1.8	1
Fumane Cave, A2-A1.	6163	Blank	Blade	0%	Complete	39.5	13.1	3.5	3.4	1.4
Fumane Cave, A2-A1.	6162	Blank	Bladelet	0%	Complete	45	11.5	2.8	1.6	1.1
Fumane Cave, A2-A1.	6161	Blank	Bladelet	0%	Complete	36	10	1.5	3	1.4
Fumane Cave, A2-A1.	6159	Blank	Bladelet	0%	Complete	19.8	5.9	0.8	1.9	0.2
Fumane Cave, A2-A1.	6158	Blank	Bladelet	0%	Complete	32.8	9.3	1.5	2.1	0.3
Fumane Cave, A2-A1.	6157	Blank	Technical blade	0%	Complete	44.1	16	2.8	4.4	0.7
Fumane Cave, A2-A1.	6156	Blank	Bladelet	0%	Mesial		4.7	1.3
Fumane Cave, A2-A1.	6155	Blank	Blade	0%	Mesio-proximal		16.1	2.8	5.6	2.5
Fumane Cave, A2-A1.	6154	Blank	Bladelet	0%	Mesio-proximal		8.5	1.1	1	0.6
Fumane Cave, A2-A1.	6153	Blank	Bladelet	0%	Mesio-distal		9.3	2.4
Fumane Cave, A2-A1.	6152	Blank	Bladelet	0%	Mesio-distal		10.1	2.7
Fumane Cave, A2-A1.	6151	Blank	Semi-cortical bladelet	1-33%	Mesial		11.6	2.8
Fumane Cave, A2-A1.	6150	Blank	Tablet	33-66%	Complete	35.2	28.8	11.5	4.8	2.6
Fumane Cave, A2-A1.	6149	Blank	Technical blade	1-33%	Mesio-distal		15.4	5.3
Fumane Cave, A2-A1.	6148	Blank	Technical blade	0%	Complete	30.2	14.6	2.9	2.1	1
Fumane Cave, A2-A1.	6147	Blank	Blade	0%	Complete	39.2	12.9	3.9	4.1	0.8
Fumane Cave, A2-A1.	6146	Blank	Semi-cortical blade	33-66%	Complete	41.7	13	3.3	0.5	0.3
Fumane Cave, A2-A1.	6145	Blank	Naturally backed blade	0%	Complete	42	12.9	3.4	3.6	1.5
Fumane Cave, A2-A1.	6144	Blank	Naturally backed blade	0%	Complete	39.5	18	5.4	2.2	1
Fumane Cave, A2-A1.	6143	Blank	Lateral comma-like blade	1-33%	Almost-complete	38	17.1	3.5
Fumane Cave, A2-A1.	6142	Blank	Lateral comma-like blade	33-66%	Complete	43.7	15.2	4.5	3.3	2.2
Fumane Cave, A2-A1.	6141	Blank	Lateral comma-like bladelet	0%	Complete	38.3	11.8	4.6	4.3	1.2
Fumane Cave, A2-A1.	6140	Blank	Lateral comma-like blade	1-33%	Complete	48	19.1	7.6	1.5	0.9
Fumane Cave, A2-A1.	6139	Blank	Lateral comma-like blade	0%	Complete	42.6	15.5	9	6.7	2.5
Fumane Cave, A2-A1.	6138	Blank	Lateral comma-like bladelet	1-33%	Mesio-distal		11.4	3.1
Fumane Cave, A2-A1.	6137	Blank	Lateral comma-like blade	1-33%	Mesio-distal		14.2	3.1
Fumane Cave, A2-A1.	6136	Blank	Technical flake	0%	Mesial		9.1	4.8
Fumane Cave, A2-A1.	6135	Blank	Flake	0%	Complete	45.1	34	9.1	9.2	4.9
Fumane Cave, A2-A1.	6134	Blank	Tablet	1-33%	Complete	27.7	30	4.6	3.5	1.4
Fumane Cave, A2-A1.	6133	Blank	Blade	0%	Mesio-proximal		15.9	3.8	4.2	2
Fumane Cave, A2-A1.	6132	Blank	Blade	0%	Mesio-proximal		12.5	2.7	0.5	0.3
Fumane Cave, A2-A1.	6131	Blank	Bladelet	0%	Mesio-proximal		10.8	3	1.2	0.1
Fumane Cave, A2-A1.	6130	Blank	Bladelet	0%	Mesio-proximal		9.3	2.2	2.8	1.4
Fumane Cave, A2-A1.	6129	Blank	Technical flake	0%	Complete	44	36.7	10.8	10.4	3.1
Fumane Cave, A2-A1.	6128	Blank	Technical blade	0%	Mesio-proximal		17.8	5.5	3.3	0.8
Fumane Cave, A2-A1.	6127	Blank	Bladelet	0%	Mesio-proximal		9	2.3	0.4	0.4
Fumane Cave, A2-A1.	6126	Blank	Bladelet	0%	Mesio-proximal		8.5	1.8	2.2	1.4
Fumane Cave, A2-A1.	6125	Blank	Bladelet	0%	Mesio-proximal		6.6	2.4	3.3	1.1
Fumane Cave, A2-A1.	6124	Blank	Bladelet	0%	Mesial		10.3	2.7
Fumane Cave, A2-A1.	6123	Blank	Semi-cortical bladelet	1-33%	Mesio-distal		8.8	4.7
Fumane Cave, A2-A1.	6122	Blank	Semi-cortical bladelet	33-66%	Mesio-proximal		7.7	3	4.7	2.4
Fumane Cave, A2-A1.	6121	Blank	Bladelet	1-33%	Mesial		6.4	2.6
Fumane Cave, A2-A1.	6120	Blank	Blade	0%	Proximal		14.5	2.5	2.5	0.5
Fumane Cave, A2-A1.	6119	Blank	Bladelet	0%	Mesio-proximal		10.1	1.1	2.5	0.4
Fumane Cave, A2-A1.	6118	Blank	Cortical blade	100%	Mesial		16.3	3.7
Fumane Cave, A2-A1.	6117	Blank	Bladelet	0%	Mesio-proximal		9.6	2.4	1.5	1
Fumane Cave, A2-A1.	6116	Blank	Blade	1-33%	Mesio-proximal		12.6	2	1.5	0.3
Fumane Cave, A2-A1.	6115	Blank	Bladelet	0%	Mesial		9.7	2.1
Fumane Cave, A2-A1.	6114	Blank	Cortical flake	100%	Complete	37.1	25.1	8.3	6	3.5
Fumane Cave, A2-A1.	6113	Blank	Semi-cortical blade	1-33%	Mesial		15	3.1
Fumane Cave, A2-A1.	6112	Blank	Bladelet	0%	Mesial		6.5	1.5
Fumane Cave, A2-A1.	6111	Blank	Bladelet	0%	Mesial		10.1	1.7
Fumane Cave, A2-A1.	6110	Blank	Bladelet	0%	Mesio-proximal		9.7	1.8	1	1
Fumane Cave, A2-A1.	6109	Blank	Bladelet	0%	Mesial		10.5	2.3
Fumane Cave, A2-A1.	6108	Blank	Bladelet	0%	Mesial		8.3	1.7
Fumane Cave, A2-A1.	6107	Blank	Blade	0%	Mesio-proximal		12.4	2.2	2	0.4
Fumane Cave, A2-A1.	6106	Blank	Technical flake	0%	Mesio-proximal		16.2	4	2.3	1.7
Fumane Cave, A2-A1.	6105	Blank	Bladelet	0%	Mesial		9.7	2.3
Fumane Cave, A2-A1.	6104	Blank	Flake	0%	Proximal		18.1	2.4	3.7	1
Fumane Cave, A2-A1.	6103	Blank	Blade	0%	Mesio-proximal		13	2.7	1.6	1
Fumane Cave, A2-A1.	6102	Blank	Blade	0%	Mesio-proximal		16.6	2.5	2.3	1
Fumane Cave, A2-A1.	6101	Blank	Bladelet	0%	Complete	44.5	10.6	3.1	4.3	0.8
Fumane Cave, A2-A1.	6100	Blank	Bladelet	0%	Mesio-distal		7.2	2.2
Fumane Cave, A2-A1.	6099	Blank	Blade	0%	Mesial		12.4	2.3
Fumane Cave, A2-A1.	6098	Blank	Bladelet	0%	Complete	16.5	5.9	1.2	0.2	0.2
Fumane Cave, A2-A1.	6097	Blank	Bladelet	0%	Complete	17.7	8	2	2.1	0.9
Fumane Cave, A2-A1.	6096	Blank	Bladelet	0%	Complete	15.2	7.3	1.2	1.8	0.2
Fumane Cave, A2-A1.	6095	Blank	Bladelet	0%	Complete	14.9	4.1	0.9	0.1	0.1
Fumane Cave, A2-A1.	6094	Blank	Bladelet	0%	Complete	12.8	5.4	0.7	2	0.4
Fumane Cave, A2-A1.	6093	Blank	Bladelet	0%	Complete	15	6.2	1	2.5	0.4
Fumane Cave, A2-A1.	6092	Blank	Technical flake	0%	Complete	22.5	12.5	3.3	2	0.7
Fumane Cave, A2-A1.	6091	Blank	Bladelet	0%	Complete	13	5	0.8	0.1	0.1
Fumane Cave, A2-A1.	6090	Blank	Bladelet	0%	Complete	18	4	0.8	1.4	0.2
Fumane Cave, A2-A1.	6089	Blank	Bladelet	0%	Complete	16	5.4	0.6	0.2	0.1
Fumane Cave, A2-A1.	6088	Blank	Semi-cortical bladelet	33-66%	Complete	21	10.4	1.6	3.1	1
Fumane Cave, A2-A1.	6087	Blank	Bladelet	0%	Complete	19	7.5	1.1	1.5	0.4
Fumane Cave, A2-A1.	6086	Blank	Technical blade	0%	Complete	41.6	14.1	3.8	2.1	1
Fumane Cave, A2-A1.	6085	Blank	Bladelet	0%	Complete	16.5	8	1.9	2.6	1
Fumane Cave, A2-A1.	6084	Blank	Bladelet	0%	Complete	37	9.6	2.2	4.8	2
Fumane Cave, A2-A1.	6083	Blank	Bladelet	0%	Complete	19.4	8	1.7	3	1.6
Fumane Cave, A2-A1.	6082	Blank	Bladelet	0%	Complete	28.2	6.7	1.5	2.6	0.3
Fumane Cave, A2-A1.	6081	Blank	Bladelet	0%	Complete	19.6	9.6	1.7	2.3	1
Fumane Cave, A2-A1.	6080	Blank	Bladelet	0%	Complete	22.1	8.5	2.8	0.2	0.2
Fumane Cave, A2-A1.	6079	Blank	Bladelet	0%	Complete	12.8	4.5	1.2	2	0.1
Fumane Cave, A2-A1.	6078	Blank	Bladelet	0%	Complete	25	10.6	1.3	0.6	0.6
Fumane Cave, A2-A1.	6077	Blank	Crested secondary bladelet	0%	Complete	52	10.4	4.2	1	1
Fumane Cave, A2-A1.	6076	Blank	Bladelet	0%	Complete	30.2	10.4	2.9	0.9	0.3
Fumane Cave, A2-A1.	6075	Blank	Bladelet	0%	Complete	18	5.8	1.6	0.4	0.3
Fumane Cave, A2-A1.	6074	Blank	Technical blade	0%	Complete	26.4	12.1	2.2	4.9	0.8
Fumane Cave, A2-A1.	6073	Blank	Bladelet	0%	Complete	18	7.9	2.2	2.3	0.6
Fumane Cave, A2-A1.	6072	Blank	Bladelet	0%	Complete	34.3	8.6	1.4	1.7	0.6
Fumane Cave, A2-A1.	6071	Blank	Bladelet	0%	Complete	25.7	10.6	2.2	1.4	1.6
Fumane Cave, A2-A1.	6070	Blank	Bladelet	0%	Complete	32	8.6	1.5	2.6	1.1
Fumane Cave, A2-A1.	6069	Blank	Technical blade	0%	Mesio-distal		28.8	8.5
Fumane Cave, A2-A1.	6068	Blank	Flake	0%	Mesio-proximal		26.5	9	5.9	2.7
Fumane Cave, A2-A1.	6067	Blank	Cortical blade	66-99%	Complete	61.3	24	14	6.7	4.6
Fumane Cave, A2-A1.	6066	Blank	Semi-cortical blade	33-66%	Complete	49.6	19.8	8.7	11	4
Fumane Cave, A2-A1.	6065	Blank	Neo-crested blade	33-66%	Mesio-proximal		19.5	7.9	2.1	1.3
Fumane Cave, A2-A1.	6064	Blank	Semi-cortical flake	33-66%	Mesio-proximal		25.3	5	8	4.5
Fumane Cave, A2-A1.	6063	Blank	Flake	0%	Complete	40	31	6.9	3.7	1.6
Fumane Cave, A2-A1.	6062	Blank	Semi-cortical flake	33-66%	Complete	34.7	34.5	9.2	9.2	4.5
Fumane Cave, A2-A1.	6061	Blank	Flake	0%	Complete	33	31.7	10.9	5.8	2.2
Fumane Cave, A2-A1.	6060	Blank	Blade	1-33%	Mesio-proximal		29.4	7	10.4	3.5
Fumane Cave, A2-A1.	6059	Blank	Bladelet	0%	Mesio-proximal		10.5	3.3	2.4	1.3
Fumane Cave, A2-A1.	6058	Blank	Bladelet	0%	Complete	38.5	9.6	2.5	2	0.3
Fumane Cave, A2-A1.	6057	Blank	Blade	0%	Mesial		20	6.5
Fumane Cave, A2-A1.	6056	Blank	Tablet	0%	Mesio-proximal		30.8	6.6	8.4	6.1
Fumane Cave, A2-A1.	6055	Blank	Semi-cortical blade	1-33%	Mesio-proximal		17.6	4.8	1.2	0.2
Fumane Cave, A2-A1.	6054	Blank	Semi-cortical flake	1-33%	Mesio-proximal		19.3	4.4	16	2.7
Fumane Cave, A2-A1.	6053	Blank	Technical bladelet	0%	Mesio-proximal		7.6	2.7	2.7	0.6
Fumane Cave, A2-A1.	6052	Blank	Bladelet	0%	Complete	32	11.1	1.8	2.5	1.1
Fumane Cave, A2-A1.	6051	Blank	Technical flake	0%	Complete	47	24.1	12.9	3.4	2
Fumane Cave, A2-A1.	6050	Blank	Naturally backed blade	1-33%	Almost-complete	96.1	19.6	13.6	1.4	0.9
Fumane Cave, A2-A1.	6049	Blank	Crested secondary blade	0%	Mesio-distal		17.8	8.8
Fumane Cave, A2-A1.	6048	Blank	Blade	0%	Mesial		12.5	2.5
Fumane Cave, A2-A1.	6047	Blank	Blade	0%	Mesial		12.2	3.7
Fumane Cave, A2-A1.	6046	Blank	Blade	0%	Mesial		13	3.5
Fumane Cave, A2-A1.	6045	Blank	Blade	0%	Mesial		17.2	5.8
Fumane Cave, A2-A1.	6044	Blank	Blade	0%	Mesio-distal		21.6	6.5
Fumane Cave, A2-A1.	6043	Blank	Semi-cortical blade	1-33%	Mesial		22.2	8
Fumane Cave, A2-A1.	6042	Blank	Bladelet	0%	Mesial		8.7	2.7
Fumane Cave, A2-A1.	6041	Blank	Flake	0%	Mesio-proximal		22	4.5	5	1
Fumane Cave, A2-A1.	6040	Blank	Debordant flake	1-33%	Mesio-proximal		29	11	9.8	7.2
Fumane Cave, A2-A1.	6039	Blank	Semi-cortical flake	1-33%	Mesio-proximal		26.8	4.7	7.4	1.8
Fumane Cave, A2-A1.	6038	Blank	Semi-cortical flake	1-33%	Mesio-proximal		35	8.7	5.6	4.7
Fumane Cave, A2-A1.	6037	Blank	Semi-cortical blade	1-33%	Mesio-proximal		14.7	3.4	3.7	0.4
Fumane Cave, A2-A1.	6036	Blank	Bladelet	0%	Mesio-proximal		9.4	3.4	1.7	0.2
Fumane Cave, A2-A1.	6035	Blank	Naturally backed blade	0%	Complete	75	23.2	8	4.3	2
Fumane Cave, A2-A1.	6034	Blank	Blade	0%	Mesio-distal		27	6.5
Fumane Cave, A2-A1.	6033	Blank	Lateral comma-like blade	0%	Mesio-distal		23.9	11.2
Fumane Cave, A2-A1.	6032	Blank	Bladelet	0%	Mesial		10	3
Fumane Cave, A2-A1.	6031	Blank	Naturally backed blade	1-33%	Mesio-distal		22.2	9.7
Fumane Cave, A2-A1.	6030	Blank	Lateral comma-like bladelet	0%	Mesio-distal		10.4	5.8
Fumane Cave, A2-A1.	6029	Blank	Bladelet	0%	Mesio-proximal		10	2.2	1.5	0.7
Fumane Cave, A2-A1.	6028	Blank	Blade	0%	Complete	58	15.5	3.3	2.2	1
Fumane Cave, A2-A1.	6027	Blank	Crested secondary blade	0%	Mesial		19.1	8.2
Fumane Cave, A2-A1.	6026	Blank	Flake	0%	Mesio-proximal		30.7	13.3	14.9	7.5
Fumane Cave, A2-A1.	6025	Blank	Neo-crested flake	0%	Mesio-proximal		28.8	9.6	8.1	2.6
Fumane Cave, A2-A1.	6024	Blank	Semi-cortical blade	1-33%	Mesial		18.8	3.5
Fumane Cave, A2-A1.	6023	Blank	Blade	1-33%	Mesio-distal		24.3	4.9
Fumane Cave, A2-A1.	6022	Blank	Crested flake	33-66%	Mesial		36	14.4
Fumane Cave, A2-A1.	6021	Blank	Neo-crested flake	0%	Complete	37.5	19.9	7.1	1.4	1.4
Fumane Cave, A2-A1.	6020	Blank	Crested blade	1-33%	Complete	47	15	6.6	2	1.5
Fumane Cave, A2-A1.	6019	Blank	Technical flake	0%	Complete	34.2	45.1	7.5	12.8	6.8
Fumane Cave, A2-A1.	6018	Blank	Blade	0%	Complete	33.4	13.7	3.5	4.2	1.4
Fumane Cave, A2-A1.	6016	Blank	Technical flake	1-33%	Complete	44.2	19.9	10.2	3	1.9
Fumane Cave, A2-A1.	6015	Blank	Bladelet	0%	Complete	35	11.4	3	5.4	1
Fumane Cave, A2-A1.	6014	Blank	Technical flake	1-33%	Complete	50.2	32.3	5.5	3.6	1
Fumane Cave, A2-A1.	6013	Blank	Blade	0%	Complete	35.2	12.5	2.8	3.7	1
Fumane Cave, A2-A1.	6012	Blank	Blade	0%	Complete	44	13.6	4.7	3.5	1
Fumane Cave, A2-A1.	6011	Blank	Semi-cortical blade	33-66%	Complete	59.8	18	6.7	4	2.6
Fumane Cave, A2-A1.	6010	Blank	Technical flake	1-33%	Complete	47.5	28.6	18.5	6	6.2
Fumane Cave, A2-A1.	6009	Blank	Tablet	0%	Mesio-proximal		44	12.6	18.9	6.8
Fumane Cave, A2-A1.	6008	Blank	Crested blade	33-66%	Mesial		13.7	7.6
Fumane Cave, A2-A1.	6007	Blank	Technical flake	0%	Complete	33.4	22.1	6.3	2	0.7
Fumane Cave, A2-A1.	6006	Blank	Crested bladelet	0%	Complete	39.9	11.3	8.8	4.7	3.3
Fumane Cave, A2-A1.	6005	Blank	Tablet	1-33%	Mesio-proximal		25.2	7.1	13.5	6
Fumane Cave, A2-A1.	6004	Blank	Blade	0%	Complete	41	15.9	3.1	6.8	2.4
Fumane Cave, A2-A1.	6003	Blank	Lateral comma-like blade	1-33%	Complete	44	16.8	8.8	3.1	1.6
Fumane Cave, A2-A1.	6002	Blank	Flake	1-33%	Complete	44	20	6.2	5.2	2.1
Fumane Cave, A2-A1.	6001	Blank	Tablet	0%	Mesio-proximal		36.7	10.8	15	10
Fumane Cave, A2-A1.	6000	Blank	Blade	0%	Complete	65.1	14.6	12	6.5	3.1
Fumane Cave, A2-A1.	5999	Blank	Neo-crested blade	0%	Mesio-proximal		16.5	6.8	2.6	0.7
Fumane Cave, A2-A1.	5998	Blank	Tablet	1-33%	Mesio-proximal		34.1	9.7	6.9	5
Fumane Cave, A2-A1.	5997	Blank	Technical blade	1-33%	Mesio-distal	55	18.5	15
Fumane Cave, A2-A1.	5996	Blank	Naturally backed blade	33-66%	Complete	37.6	18.1	6.5	3.4	1.2
Fumane Cave, A2-A1.	5995	Blank	Lateral comma-like blade	0%	Complete	41.3	14	5.6	2.9	2.1
Fumane Cave, A2-A1.	5994	Blank	Neo-crested blade	0%	Complete	71	15.1	10.2	4.6	1
Fumane Cave, A2-A1.	5993	Blank	Neo-crested blade	0%	Mesio-proximal		14	6.8	2.6	1.4
Fumane Cave, A2-A1.	5992	Blank	Naturally backed blade	33-66%	Complete	85	29.6	9.4	6.7	4.3
Fumane Cave, A2-A1.	5991	Blank	Blade	0%	Complete	76.8	12.4	5.2	4.5	2.4
Fumane Cave, A2-A1.	5990	Blank	Naturally backed blade	33-66%	Complete	40.6	19.5	7.3	2.5	1.2
Fumane Cave, A2-A1.	5989	Blank	Bladelet	0%	Complete	23.8	8.1	1.3	1.5	0.2
Fumane Cave, A2-A1.	5987	Blank	Technical blade	0%	Complete	42.4	18	7.8	7.7	5
Fumane Cave, A2-A1.	5986	Blank	Lateral comma-like blade	66-99%	Complete	37	14.9	6.2	3.2	1.3
Fumane Cave, A2-A1.	5985	Blank	Technical blade	1-33%	Complete	53	16.5	3.2	2.7	1
Fumane Cave, A2-A1.	5984	Blank	Naturally backed blade	33-66%	Complete	37.9	13.5	6.1	2	1
Fumane Cave, A2-A1.	5983	Blank	Blade	0%	Complete	51	20.1	2.7	2.1	1
Fumane Cave, A2-A1.	5982	Blank	Blade	0%	Complete	41.9	13.7	2.4	4.5	0.2
Fumane Cave, A2-A1.	5981	Blank	Lateral comma-like blade	0%	Complete	63.4	21.2	6	5	2.3
Fumane Cave, A2-A1.	5980	Blank	Blade	0%	Complete	51.5	16.9	4.1	3	1.6
Fumane Cave, A2-A1.	5979	Blank	Semi-cortical blade	1-33%	Complete	44.8	16.4	8.2	3.6	1.9
Fumane Cave, A2-A1.	5978	Blank	Technical blade	0%	Complete	71	25.6	5.3	10.4	4.2
Fumane Cave, A2-A1.	5977	Blank	Technical flake	1-33%	Complete	76.2	36.2	15.6	18.6	7.8
Fumane Cave, A2-A1.	5976	Blank	Blade	0%	Complete	46.5	13.3	3.7	1.7	0.9
Fumane Cave, A2-A1.	5975	Blank	Technical blade	0%	Complete	73.9	30.5	11.4	5.5	2.6
Fumane Cave, A2-A1.	5974	Blank	Bladelet	0%	Complete	42.4	11.7	2.9	3.5	0.5
Fumane Cave, A2-A1.	5973	Blank	Technical blade	1-33%	Complete	45	17.2	5.7	4.6	2
Fumane Cave, A2-A1.	5972	Blank	Blade	0%	Complete	57	20.1	4.1	2.6	1.1
Fumane Cave, A2-A1.	5971	Blank	Lateral comma-like blade	0%	Complete	50	24.2	5.2	3.3	1.4
Fumane Cave, A2-A1.	5970	Blank	Bladelet	0%	Complete	26.5	9.6	4.5	4.6	1.9
Fumane Cave, A2-A1.	5969	Blank	Technical blade	0%	Complete	60.7	13.3	7.1	0.5	0.3
Fumane Cave, A2-A1.	5968	Blank	Technical blade	1-33%	Mesio-distal		26.6	13.2
Fumane Cave, A2-A1.	5967	Blank	Blade	0%	Complete	44	16.8	5.4	3.4	1.6
Fumane Cave, A2-A1.	5966	Blank	Bladelet	0%	Complete	29	6.7	1.1	2.7	0.4
Fumane Cave, A2-A1.	5965	Blank	Technical blade	1-33%	Complete	48.3	12.4	5.8	1.6	1.4
Fumane Cave, A2-A1.	5964	Blank	Blade	0%	Complete	58	13.9	3.1	3	0.9
Fumane Cave, A2-A1.	5963	Blank	Neo-crested blade	0%	Mesio-proximal		13	4.7	1.1	0.7
Fumane Cave, A2-A1.	5962	Blank	Bladelet	0%	Complete	28	9.8	1.3	1.8	0.2
Fumane Cave, A2-A1.	5961	Blank	Blade	0%	Complete	41	15.8	3.5	4.1	1
Fumane Cave, A2-A1.	5960	Blank	Bladelet	0%	Complete	18	6.3	1.1	2.5	0.2
Fumane Cave, A2-A1.	5959	Blank	Bladelet	0%	Complete	39	10.7	5.7	2.4	0.3
Fumane Cave, A2-A1.	5958	Blank	Bladelet	0%	Complete	24.9	9.6	1.6	2	0.1
Fumane Cave, A2-A1.	5957	Blank	Semi-cortical blade	33-66%	Complete	62.5	27.3	8.8	2.8	1.2
Fumane Cave, A2-A1.	5956	Blank	Bladelet	0%	Complete	34	11.4	2.3	2.7	0.1
Fumane Cave, A2-A1.	5955	Blank	Bladelet	0%	Complete	28.5	9.6	2	2	0.6
Fumane Cave, A2-A1.	5954	Blank	Blade	0%	Complete	44	13.8	2.9	6.8	1
Fumane Cave, A2-A1.	5953	Blank	Crested secondary bladelet	0%	Mesio-distal		8.2	4
Fumane Cave, A2-A1.	5952	Blank	Blade	0%	Complete	52	15.8	3.5	4.2	1.3
Fumane Cave, A2-A1.	5951	Blank	Neo-crested blade	0%	Almost-complete	60	19	9.1
Fumane Cave, A2-A1.	5950	Blank	Lateral comma-like blade	0%	Complete	43	15.1	4.2	4.2	1.3
Fumane Cave, A2-A1.	5949	Blank	Bladelet	0%	Complete	37	5.7	1.6	3.3	0.2
Fumane Cave, A2-A1.	5948	Blank	Technical blade	0%	Complete	36	16	4.2	1.4	1
Fumane Cave, A2-A1.	5947	Blank	Bladelet	0%	Complete	23	6.7	1.1	2	0.9
Fumane Cave, A2-A1.	5946	Blank	Bladelet	0%	Complete	29.2	5.2	1.4	0.7	0.5
Fumane Cave, A2-A1.	5945	Blank	Bladelet	0%	Complete	23.6	8.9	1.7	2.5	0.4
Fumane Cave, A2-A1.	5944	Blank	Semi-cortical bladelet	33-66%	Complete	40	11.5	3.3	2.5	1
Fumane Cave, A2-A1.	5943	Blank	Blade	1-33%	Complete	60	16.4	7	1.7	2.3
Fumane Cave, A2-A1.	5942	Blank	Bladelet	0%	Complete	26.2	6.6	2.8	1.7	0.8
Fumane Cave, A2-A1.	5941	Blank	Blade	0%	Complete	38.5	14.1	2.2	3.3	1.8
Fumane Cave, A2-A1.	5940	Blank	Bladelet	0%	Complete	21.4	5.5	2.5	1.7	0.2
Fumane Cave, A2-A1.	5939	Blank	Bladelet	0%	Complete	17.1	5.4	1.7	2	0.7
Fumane Cave, A2-A1.	5938	Blank	Bladelet	0%	Complete	26.9	6.5	2.1	1.5	1
Fumane Cave, A2-A1.	5937	Blank	Bladelet	0%	Complete	21.8	8.1	1.9	3.3	1.2
Fumane Cave, A2-A1.	5936	Blank	Bladelet	0%	Complete	32.3	11.5	2.4	2.8	0.8
Fumane Cave, A2-A1.	5935	Blank	Bladelet	0%	Complete	28.2	5	2.5	0.4	0.4
Fumane Cave, A2-A1.	5934	Blank	Bladelet	0%	Complete	35	8.2	3.3	1.2	0.9
Fumane Cave, A2-A1.	5933	Blank	Technical flake	0%	Complete	35.6	18	3.9	5.3	1.9
Fumane Cave, A2-A1.	5932	Blank	Bladelet	0%	Complete	21.2	5.6	1.5	1.6	0.8
Fumane Cave, A2-A1.	5931	Blank	Bladelet	0%	Complete	25.3	7.1	1.2	1.8	0.9
Fumane Cave, A2-A1.	5930	Blank	Bladelet	0%	Complete	17	5.7	1.1	0.7	0.3
Fumane Cave, A2-A1.	5929	Blank	Tablet	0%	Mesio-proximal		49.3	6.2	1.2	1.9
Fumane Cave, A2-A1.	5928	Blank	Blade	0%	Complete	64	24.2	3.5	1.9	1
Fumane Cave, A2-A1.	5927	Blank	Blade	0%	Complete	43	17.7	4.5	4.1	1.5
Fumane Cave, A2-A1.	5926	Blank	Bladelet	0%	Complete	17	5.7	1.8	0.2	0.2
Fumane Cave, A2-A1.	5925	Blank	Blade	0%	Complete	46.5	13.3	4.3	2.1	1.8
Fumane Cave, A2-A1.	5924	Blank	Bladelet	0%	Complete	24.7	8.4	2.7	2.5	0.7
Fumane Cave, A2-A1.	5922	Blank	Blade	0%	Complete	52	17	4.8	4.4	0.2
Fumane Cave, A2-A1.	5921	Blank	Tablet	1-33%	Complete	38.8	30.3	6.8	7.9	4.6
Fumane Cave, A2-A1.	5920	Blank	Technical flake	1-33%	Complete	44.5	23	4.8	2.1	1.4
Fumane Cave, A2-A1.	5919	Blank	Technical blade	1-33%	Mesio-distal		21.6	10.6
Fumane Cave, A2-A1.	5918	Blank	Bladelet	0%	Complete	21.7	7.5	1.2	3	0.9
Fumane Cave, A2-A1.	5917	Blank	Bladelet	0%	Complete	30.4	7	3.8	2.6	1.3
Fumane Cave, A2-A1.	5916	Blank	Bladelet	0%	Complete	39	11.2	1.7	3	1
Fumane Cave, A2-A1.	5915	Blank	Blade	0%	Complete	35.6	13.2	1.9	4.2	1.4
Fumane Cave, A2-A1.	5914	Blank	Blade	0%	Complete	67	24.4	3.9	4.6	1.3
Fumane Cave, A2-A1.	5913	Blank	Lateral comma-like blade	0%	Complete	57.8	13.1	4.4	2.8	1.4
Fumane Cave, A2-A1.	5912	Blank	Blade	0%	Complete	68	16.5	4	3	0.8
Fumane Cave, A2-A1.	5911	Blank	Blade	0%	Complete	32	13.5	2.5	1.9	0.9
Fumane Cave, A2-A1.	5910	Blank	Blade	0%	Complete	49	22.2	7	3.8	1.2
Fumane Cave, A2-A1.	5909	Blank	Semi-cortical blade	33-66%	Complete	51.2	16.5	4.8	3.3	0.9
Fumane Cave, A2-A1.	5908	Blank	Bladelet	0%	Complete	42.3	11.3	1.3	1.8	0.9
Fumane Cave, A2-A1.	5907	Blank	Bladelet	0%	Complete	18.2	4.7	0.9	0.3	0.2
Fumane Cave, A2-A1.	5906	Blank	Neo-crested blade	0%	Complete	45	17.1	3.4	6.6	0.3
Fumane Cave, A2-A1.	5905	Blank	Blade	0%	Complete	40.8	16.4	3.1	2.6	0.7
Fumane Cave, A2-A1.	5904	Blank	Bladelet	0%	Complete	23	7	1	0.2	0.2
Fumane Cave, A2-A1.	5903	Blank	Bladelet	1-33%	Complete	53.3	11.4	3.4	1	0.2
Fumane Cave, A2-A1.	5902	Blank	Blade	0%	Complete	41.5	12.2	4.3	4.3	1.5
Fumane Cave, A2-A1.	5901	Blank	Blade	0%	Complete	42	12.8	3.8	0.2	0.1
Fumane Cave, A2-A1.	5900	Blank	Technical blade	0%	Complete	58	23.9	5.7	2.8	1.5
Fumane Cave, A2-A1.	5899	Blank	Cortical flake	66-99%	Complete	47	25	7	2.3	1.3
Fumane Cave, A2-A1.	5898	Blank	Neo-crested blade	1-33%	Complete	44.2	15.9	6.1	9	2.7
Fumane Cave, A2-A1.	5897	Blank	Blade	0%	Complete	44.5	16.8	5.9	4	1.3
Fumane Cave, A2-A1.	5896	Blank	Bladelet	0%	Complete	31	10	2.2	4	2
Fumane Cave, A2-A1.	5895	Blank	Bladelet	0%	Complete	25	5.8	1.9	1.8	0.2
Fumane Cave, A2-A1.	5894	Blank	Blade	0%	Complete	42	16.1	3.1	2.6	1.1
Fumane Cave, A2-A1.	5893	Blank	Blade	0%	Complete	47.5	16.7	4.2	5.1	1.8
Fumane Cave, A2-A1.	5892	Blank	Technical flake	1-33%	Complete	35.4	17.4	6	7	1.6
Fumane Cave, A2-A1.	5891	Blank	Bladelet	0%	Complete	33.5	8.9	2.3	1.1	0.7
Fumane Cave, A2-A1.	5890	Blank	Bladelet	0%	Complete	34.6	10.5	2	1.6	0.4
Fumane Cave, A2-A1.	5889	Blank	Bladelet	0%	Complete	30.3	9.5	2	4.2	0.8
Fumane Cave, A2-A1.	5888	Blank	Bladelet	0%	Complete	39	10	3.1	2	0.3
Fumane Cave, A2-A1.	5887	Blank	Bladelet	0%	Complete	41.3	8.5	1.8	2.4	1.1
Fumane Cave, A2-A1.	5886	Blank	Bladelet	0%	Complete	17.4	6.1	1.4	2	0.1
Fumane Cave, A2-A1.	5885	Blank	Bladelet	0%	Complete	36	9.7	2.3	2.3	1
Fumane Cave, A2-A1.	5884	Blank	Neo-crested bladelet	1-33%	Mesio-distal		11	3.7
Fumane Cave, A2-A1.	5883	Blank	Semi-cortical bladelet	33-66%	Complete	47	11	6.7	2.8	0.7
Fumane Cave, A2-A1.	5882	Blank	Technical flake	0%	Complete	47.9	25.7	8	9	2.7
Fumane Cave, A2-A1.	5881	Blank	Neo-crested blade	0%	Complete	48.4	17.6	7.9	4.6	1.2
Fumane Cave, A2-A1.	5880	Blank	Semi-cortical blade	33-66%	Complete	63	32.1	9.7	3	1.1
Fumane Cave, A2-A1.	5879	Blank	Blade	0%	Complete	49	16.9	5.8	1.9	0.9
Fumane Cave, A2-A1.	5878	Blank	Crested secondary bladelet	0%	Complete	50.1	11.9	4.3	2	1
Fumane Cave, A2-A1.	5877	Blank	Blade	0%	Complete	40.7	15.5	4.5	4.7	1.7
Fumane Cave, A2-A1.	5876	Blank	Technical flake	1-33%	Complete	50.1	19.4	14.3	3.2	0.2
Fumane Cave, A2-A1.	5875	Blank	Blade	0%	Complete	41.2	12.1	3.1	2	0.6
Fumane Cave, A2-A1.	5874	Blank	Blade	0%	Complete	48	14.1	3.7	2.4	1.1
Fumane Cave, A2-A1.	5873	Blank	Semi-cortical blade	33-66%	Complete	44.1	13.1	2.7	0.3	0.4
Fumane Cave, A2-A1.	5872	Blank	Bladelet	0%	Complete	42	7.4	2.8	1.9	0.6
Fumane Cave, A2-A1.	5871	Blank	Technical flake	0%	Mesial		30.8	10.8
Fumane Cave, A2-A1.	5870	Blank	Bladelet	0%	Complete	18	4.7	0.9	1.4	0.1
Fumane Cave, A2-A1.	5869	Blank	Bladelet	0%	Complete	24.4	9.1	2.3	1.7	1.6
Fumane Cave, A2-A1.	5868	Blank	Technical flake	0%	Complete	45.5	31.4	8	17	5.8
Fumane Cave, A2-A1.	5867	Blank	Neo-crested blade	1-33%	Mesio-distal		13	5.8
Fumane Cave, A2-A1.	5866	Blank	Bladelet	0%	Complete	21	6.8	2.5	1.3	0.3
Fumane Cave, A2-A1.	5865	Blank	Bladelet	0%	Complete	22	7.6	1.8	2.1	0.7
Fumane Cave, A2-A1.	5864	Blank	Bladelet	0%	Complete	17.4	6.6	1.8	3.3	1.2
Fumane Cave, A2-A1.	5863	Blank	Bladelet	0%	Complete	20.3	8.5	2.2	4	0.4
Fumane Cave, A2-A1.	5862	Blank	Bladelet	0%	Complete	27	5.6	3.3	2.1	1.1
Fumane Cave, A2-A1.	5861	Blank	Semi-cortical blade	33-66%	Complete	37.5	12.5	4.4	0.2	0.2
Fumane Cave, A2-A1.	5860	Blank	Lateral comma-like blade	1-33%	Mesio-distal		18.5	5.5
Fumane Cave, A2-A1.	5859	Blank	Lateral comma-like bladelet	0%	Complete	30.5	10.2	2	3.2	1.8
Fumane Cave, A2-A1.	5858	Blank	Tablet	0%	Mesio-proximal		13.5	5.3	3.2	3
Fumane Cave, A2-A1.	5857	Blank	Bladelet	0%	Complete	25.6	6.8	1.6	1.7	0.7
Fumane Cave, A2-A1.	5856	Blank	Blade	0%	Complete	30	13.5	3	5.3	1.6
Fumane Cave, A2-A1.	5855	Blank	Tablet	0%	Proximal		46.4	12	10	9.7
Fumane Cave, A2-A1.	5854	Blank	Neo-crested blade	1-33%	Mesio-proximal		18.7	9.4	10.2	1.4
Fumane Cave, A2-A1.	5853	Blank	Bladelet	0%	Complete	17.3	7.9	1.4	4.2	3
Fumane Cave, A2-A1.	5852	Blank	Bladelet	0%	Complete	18.2	4	1.2	1.4	0.1
Fumane Cave, A2-A1.	5851	Blank	Semi-cortical bladelet	1-33%	Complete	34	8.7	3.3	3.3	0.6
Fumane Cave, A2-A1.	5850	Blank	Bladelet	0%	Complete	32.1	9.1	1.7	2.8	0.7
Fumane Cave, A2-A1.	5849	Blank	Bladelet	0%	Complete	30	8.6	2.8	2.2	1.1
Fumane Cave, A2-A1.	5848	Blank	Technical blade	1-33%	Complete	31	16	4.5	2.8	1
Fumane Cave, A2-A1.	5847	Blank	Blade	1-33%	Complete	54	23.4	2.9	4	1.3
Fumane Cave, A2-A1.	5846	Blank	Technical flake	0%	Mesio-distal		25.5	8.7
Fumane Cave, A2-A1.	5845	Blank	Tablet	1-33%	Complete	50.8	39.7	7.2	5.6	4.4
Fumane Cave, A2-A1.	5844	Blank	Bladelet	0%	Complete	27.3	6.9	2	0.8	0.4
Fumane Cave, A2-A1.	5843	Blank	Bladelet	0%	Complete	34.7	9.8	2.5	3.3	1.2
Fumane Cave, A2-A1.	5842	Blank	Technical flake	0%	Mesio-proximal		29.1	8.7	14	8
Fumane Cave, A2-A1.	5841	Blank	Crested blade	0%	Mesio-distal		20.6	8.6
Fumane Cave, A2-A1.	5840	Blank	Tablet	0%	Mesio-proximal		38.4	6.5	3.5	2.4
Fumane Cave, A2-A1.	5839	Blank	Technical flake	0%	Complete	42.5	40.6	14.6	10.6	5.2
Fumane Cave, A2-A1.	5838	Blank	Semi-cortical blade	1-33%	Complete	44	18.3	7.1	0.4	0.3
Fumane Cave, A2-A1.	5837	Blank	Bladelet	0%	Complete	25.9	6.6	2.6	1.4	1
Fumane Cave, A2-A1.	5836	Blank	Lateral comma-like blade	1-33%	Mesio-distal		18.5	5.7
Fumane Cave, A2-A1.	5835	Blank	Lateral comma-like blade	0%	Complete	34	15.7	2.3	2.7	1.2
Fumane Cave, A2-A1.	5834	Blank	Bladelet	0%	Complete	25	8.8	2.3	2.4	0.1
Fumane Cave, A2-A1.	5833	Blank	Bladelet	0%	Complete	35	8	1.9	1.9	0.5
Fumane Cave, A2-A1.	5832	Blank	Bladelet	0%	Complete	28.6	10.1	2.4	2.7	0.7
Fumane Cave, A2-A1.	5831	Blank	Lateral comma-like blade	0%	Complete	57.8	22.3	7.2	2.1	3.1
Fumane Cave, A2-A1.	5830	Blank	Bladelet	0%	Complete	20.4	6.9	1.5	2.4	0.8
Fumane Cave, A2-A1.	5829	Blank	Lateral comma-like blade	0%	Mesio-distal		18.7	9.2
Fumane Cave, A2-A1.	5828	Blank	Bladelet	0%	Complete	37.5	8.3	2.2	2.4	0.7
Fumane Cave, A2-A1.	5827	Blank	Crested secondary bladelet	0%	Complete	39.1	11.1	5	2.8	2
Fumane Cave, A2-A1.	5826	Blank	Bladelet	0%	Complete	17.5	5.8	1.4	1	0.4
Fumane Cave, A2-A1.	5825	Blank	Bladelet	0%	Complete	29.7	9.4	3.2	2.6	1.1
Fumane Cave, A2-A1.	5824	Blank	Blade	0%	Complete	38.5	12.7	3.5	6.8	3.8
Fumane Cave, A2-A1.	5823	Blank	Crested bladelet	0%	Complete	29.5	7.9	4.7	1.3	0.3
Fumane Cave, A2-A1.	5822	Blank	Bladelet	0%	Complete	19	9	0.8	2.4	0.5
Fumane Cave, A2-A1.	5821	Blank	Blade	0%	Complete	39	13.8	3.1	3.3	0.2
Fumane Cave, A2-A1.	5820	Blank	Bladelet	0%	Complete	21	6	1.3	1.4	0.5
Fumane Cave, A2-A1.	5819	Blank	Semi-cortical blade	1-33%	Complete	46.7	15.4	2.2	1.7	0.7
Fumane Cave, A2-A1.	5818	Blank	Crested blade	33-66%	Complete	48.4	20.3	6	4.6	2.1
Fumane Cave, A2-A1.	5816	Blank	Tablet	0%	Mesio-proximal		27.7	10.7	19.5	10.3
Fumane Cave, A2-A1.	5815	Blank	Bladelet	0%	Complete	35	10	2.2	2.6	0.9
Fumane Cave, A2-A1.	5814	Blank	Bladelet	0%	Complete	36	6.8	2.6	1.2	0.1
Fumane Cave, A2-A1.	5813	Blank	Technical flake	0%	Complete	38.7	34.1	8.2	7.2	3.8
Fumane Cave, A2-A1.	5812	Blank	Technical flake	33-66%	Mesio-distal		37.8	9.6
Fumane Cave, A2-A1.	5811	Blank	Tablet	0%	Mesio-proximal	54.5	47.8	11.3	15.5	8.1
Fumane Cave, A2-A1.	5810	Blank	Bladelet	0%	Complete	25	7.9	2	2.6	0.8
Fumane Cave, A2-A1.	5809	Blank	Technical blade	1-33%	Complete	39	14.6	6.9	3.7	1.1
Fumane Cave, A2-A1.	5808	Blank	Bladelet	0%	Complete	33.1	10.5	2	2.6	0.7
Fumane Cave, A2-A1.	5807	Blank	Bladelet	0%	Complete	24.8	11.1	3.8	2.6	1.3
Fumane Cave, A2-A1.	5806	Blank	Bladelet	0%	Complete	26.6	10.2	1.4	1	0.6
Fumane Cave, A2-A1.	5805	Blank	Bladelet	0%	Complete	35	9.4	3	2.1	0.9
Fumane Cave, A2-A1.	5804	Blank	Technical bladelet	0%	Complete	21.5	8.7	2	1.9	1
Fumane Cave, A2-A1.	5803	Blank	Technical flake	0%	Complete	38.8	39.2	9.9	8.2	2.9
Fumane Cave, A2-A1.	5802	Blank	Tablet	1-33%	Mesio-proximal		20.9	9	9	6.6
Fumane Cave, A2-A1.	5801	Blank	Technical flake	0%	Mesio-distal		24.9	7.5
Fumane Cave, A2-A1.	5800	Blank	Lateral comma-like blade	33-66%	Complete	29.9	13.6	3.3	10	3.2
Fumane Cave, A2-A1.	5799	Blank	Bladelet	0%	Complete	32.5	8.3	2.2	1.7	0.5
Fumane Cave, A2-A1.	5798	Blank	Bladelet	0%	Complete	26	7.5	2.1	3.3	0.4
Fumane Cave, A2-A1.	5797	Blank	Semi-cortical flake	1-33%	Complete	63	41.8	14.3	16.2	6.7
Fumane Cave, A2-A1.	5796	Blank	Technical flake	0%	Complete	36.2	21.2	7.2	2.7	0.7
Fumane Cave, A2-A1.	5795	Blank	Technical blade	0%	Mesio-distal		26.5	9.7
Fumane Cave, A2-A1.	5794	Blank	Crested blade	33-66%	Proximal		21.9	8.7	5.9	3.9
Fumane Cave, A2-A1.	5793	Blank	Cortical bladelet	100%	Complete	44.9	11.9	4.8	2.5	1.3
Fumane Cave, A2-A1.	5792	Blank	Bladelet	0%	Complete	25	9.6	1.4	2.2	0.8
Fumane Cave, A2-A1.	5791	Blank	Bladelet	0%	Complete	18.5	6.2	2	1.7	0.7
Fumane Cave, A2-A1.	5790	Blank	Blade	1-33%	Complete	60.2	15	5.5	3.2	1.2
Fumane Cave, A2-A1.	5789	Blank	Lateral comma-like blade	1-33%	Mesio-distal		16.4	7.7
Fumane Cave, A2-A1.	5788	Blank	Crested secondary bladelet	0%	Complete	25.2	9	5.9	5	2.4
Fumane Cave, A2-A1.	5787	Blank	Crested secondary blade	0%	Mesio-proximal		14.5	3.6	3.8	1.8
Fumane Cave, A2-A1.	5786	Blank	Technical blade	0%	Complete	34.6	15.4	3	4.8	1.7
Fumane Cave, A2-A1.	5785	Blank	Blade	0%	Complete	53.5	16.6	5	3.3	1
Fumane Cave, A2-A1.	5784	Blank	Blade	0%	Complete	74.5	27	5.6	4.9	1.2
Fumane Cave, A2-A1.	5783	Blank	Blade	0%	Complete	41.6	12.8	2.8	3.5	0.4
Fumane Cave, A2-A1.	5782	Blank	Lateral comma-like bladelet	0%	Complete	34	10.2	4.1	1.7	1.1
Fumane Cave, A2-A1.	5781	Blank	Neo-crested blade	1-33%	Mesial		14.7	4.1
Fumane Cave, A2-A1.	5780	Blank	Crested bladelet	1-33%	Complete	22	9.6	3.7	2.9	0.2
Fumane Cave, A2-A1.	5779	Blank	Bladelet	0%	Complete	35	9.7	2	2.5	0.5
Fumane Cave, A2-A1.	5778	Blank	Bladelet	0%	Complete	17.1	6.2	2.2	2	0.1
Fumane Cave, A2-A1.	5777	Blank	Crested blade	1-33%	Complete	70	28	10.2	7.9	2.5
Fumane Cave, A2-A1.	5776	Blank	Bladelet	0%	Complete	16	7.1	1.3	3.4	1.5
Fumane Cave, A2-A1.	5775	Blank	Bladelet	0%	Complete	32.4	10.4	1.9	2.6	1
Fumane Cave, A2-A1.	5774	Blank	Bladelet	0%	Complete	42	11.8	2.5	2.3	1.2
Fumane Cave, A2-A1.	5773	Blank	Technical blade	0%	Complete	43	18.1	6.3	5.4	0.5
Fumane Cave, A2-A1.	5772	Blank	Neo-crested bladelet	0%	Complete	18.7	6.9	4.4	1.3	0.2
Fumane Cave, A2-A1.	5771	Blank	Bladelet	0%	Complete	24.6	9.7	1.8	2.9	1.1
Fumane Cave, A2-A1.	5770	Blank	Blade	0%	Complete	33.7	15	3.1	3.1	1.2
Fumane Cave, A2-A1.	5768	Blank	Semi-cortical blade	66-99%	Complete	73	25.9	5.8	5.1	2.4
Fumane Cave, A2-A1.	5767	Blank	Bladelet	0%	Complete	34.6	6.5	2.3	2.4	0.8
Fumane Cave, A2-A1.	5766	Blank	Bladelet	0%	Complete	50	10.5	3.7	4.3	1.4
Fumane Cave, A2-A1.	5765	Blank	Semi-cortical bladelet	1-33%	Complete	23.4	8	2.1	2	0.1
Fumane Cave, A2-A1.	5764	Blank	Cortical blade	100%	Complete	45.6	14.5	3.6	3.2	1.2
Fumane Cave, A2-A1.	5762	Blank	Bladelet	0%	Complete	22.5	6.8	2.6	0.7	0.6
Fumane Cave, A2-A1.	5761	Blank	Bladelet	0%	Complete	22.7	7.9	3	2	0.2
Fumane Cave, A2-A1.	5760	Blank	Neo-crested blade	33-66%	Complete	67.2	24.6	10.9	3.3	2
Fumane Cave, A2-A1.	5759	Blank	Neo-crested bladelet	0%	Mesio-distal		8.1	3.2
Fumane Cave, A2-A1.	5758	Blank	Semi-cortical blade	1-33%	Complete	54	16.3	5.7	2	1
Fumane Cave, A2-A1.	5757	Blank	Blade	1-33%	Complete	62.4	22.8	7.1	3.8	1.4
Fumane Cave, A2-A1.	5756	Blank	Bladelet	1-33%	Complete	38.5	6.7	4.1	5.7	2.1
Fumane Cave, A2-A1.	5755	Blank	Bladelet	0%	Complete	43.5	11	2.9	2.7	1
Fumane Cave, A2-A1.	5754	Blank	Semi-cortical bladelet	1-33%	Complete	28	9.7	2.4	2.3	1.4
Fumane Cave, A2-A1.	5753	Blank	Bladelet	0%	Complete	25.1	8.2	1.5	2.6	0.6
Fumane Cave, A2-A1.	5752	Blank	Bladelet	0%	Complete	21.2	7.2	2.2	5.8	2.4
Fumane Cave, A2-A1.	5751	Blank	Lateral comma-like bladelet	0%	Complete	38.9	11.2	2.8	3	0.9
Fumane Cave, A2-A1.	5750	Blank	Bladelet	1-33%	Complete	45.6	9	2.6	2.9	0.9
Fumane Cave, A2-A1.	5749	Blank	Bladelet	0%	Complete	22	6.8	2	1	0.6
Fumane Cave, A2-A1.	5748	Blank	Bladelet	0%	Complete	29.3	7.9	2.2	2	0.5
Fumane Cave, A2-A1.	5747	Blank	Bladelet	0%	Complete	30	11.7	1.8	4.4	2
Fumane Cave, A2-A1.	5746	Blank	Crested bladelet	0%	Mesio-distal		9.9	5.9
Fumane Cave, A2-A1.	5745	Blank	Bladelet	0%	Complete	21	10.1	2.1	2.3	1
Fumane Cave, A2-A1.	5744	Blank	Bladelet	0%	Complete	20.5	9.7	1.2	2.2	0.2
Fumane Cave, A2-A1.	5743	Blank	Neo-crested blade	1-33%	Complete	66.5	23	10.5	4.4	0.8
Fumane Cave, A2-A1.	5742	Blank	Technical flake	0%	Complete	43.6	22	8.7	6	2.5
Fumane Cave, A2-A1.	5740	Blank	Bladelet	0%	Complete	25	9.1	1.4	1.3	0.6
Fumane Cave, A2-A1.	5739	Blank	Bladelet	0%	Complete	32	9.5	3.5	1.7	0.9
Fumane Cave, A2-A1.	5738	Blank	Bladelet	0%	Complete	17	7.4	1.3	1.2	0.8
Fumane Cave, A2-A1.	5737	Blank	Bladelet	0%	Complete	32.1	8.2	4.8	2	0.2
Fumane Cave, A2-A1.	5736	Blank	Bladelet	0%	Complete	18.5	7.3	3.1	4.7	2.5
Fumane Cave, A2-A1.	5735	Blank	Bladelet	0%	Complete	31	10.9	2.2	2.1	0.3
Fumane Cave, A2-A1.	5734	Blank	Crested bladelet	0%	Mesial		9.7	5.9
Fumane Cave, A2-A1.	5733	Blank	Technical flake	0%	Mesio-proximal		45.9	8.6	4.7	3.1
Fumane Cave, A2-A1.	5732	Blank	Semi-cortical bladelet	33-66%	Complete	24	7.4	3.2	1.5	0.8
Fumane Cave, A2-A1.	5731	Blank	Bladelet	0%	Complete	24.5	8.7	2	1.6	0.9
Fumane Cave, A2-A1.	5730	Blank	Naturally backed blade	1-33%	Complete	50.5	20	6.5	2.5	0.3
Fumane Cave, A2-A1.	5729	Blank	Bladelet	0%	Complete	23	6.7	2.3	0.8	0.6
Fumane Cave, A2-A1.	5728	Blank	Bladelet	0%	Complete	28	6.5	2.1	3.3	0.3
Fumane Cave, A2-A1.	5727	Blank	Blade	0%	Complete	54.6	15.8	4.2	2.6	1.1
Fumane Cave, A2-A1.	5726	Blank	Naturally backed blade	1-33%	Complete	49	15.1	6.5	1.4	1.5
Fumane Cave, A2-A1.	5725	Blank	Blade	0%	Complete	49.8	15.3	3.3	4.1	1
Fumane Cave, A2-A1.	5724	Blank	Bladelet	0%	Complete	21	10.5	2.4	1.5	0.4
Fumane Cave, A2-A1.	5723	Blank	Blade	0%	Complete	50	15.4	5.1	5.6	1.3
[truncated: 5,623 more rows]

## Sheet: Notes
If readers have questions, or if further details are needed, please write to: armando.falcucci@ifu.uni-tuebingen.de
Note that burin spall data is not included, as it was not discussed in the paper.
All specimens have an individual number (see column Falcucci Number) and all relevant discrete and metric traces on indivdual artifacts
AF stands for Armando Falcucci
